# Supplementary material for: Differential Proteomic Analysis Using iTRAQ Reveals Alterations in Hull Development in Rice (Oryza sativa L.)
Source: PLoS One. 2015 Jul 31;10(7):e0133696. doi: 10.1371/journal.pone.0133696 (PMC4521873; doi:10.1371/journal.pone.0133696)
Supplement: S1 Table — (XLS) [file pone.0133696.s003.xls]

## Sheet: sheet1
Table S1 Quantitative changes of differentially expressed proteins in rice hulls at various growth stages
114: booting stage or PK1, control.
115: booting stage or PK1, control.
116: flowering stage or PK3.
117: milk-ripe stage or PK3.
115:114, 116:114, 117:114: quantitative ratio value of reporter ions 115 versus 114, 116 versus 114 and 117 versus 114.
Uniprot ID	Accession #	Name	Species	115:114	116:114	117:114
Q6AVZ3	tr|Q6AVZ3|Q6AVZ3_ORYSJ	Os05g0135500 protein OS=Oryza sativa subsp. japonica GN=P0519E07.13 PE=2 SV=1	ORYSJ	1.028	0.0325	0.0291
Q5JNT2	tr|Q5JNT2|Q5JNT2_ORYSJ	3'-N-debenzoyltaxol N-benzoyltransferase-like OS=Oryza sativa subsp. japonica GN=P0706B05.17 PE=2 SV=1	ORYSJ	1.1803	0.0215	0.0325
A2YEM8	tr|A2YEM8|A2YEM8_ORYSI	Putative uncharacterized protein OS=Oryza sativa subsp. indica GN=OsI_23572 PE=4 SV=1	ORYSI	0.879	0.031	0.0497
Q8W3J0	tr|Q8W3J0|Q8W3J0_ORYSJ	Os03g0278000 protein OS=Oryza sativa subsp. japonica GN=UXS-3 PE=2 SV=1	ORYSJ	0.9204	0.1191	0.0991
Q9LIW7	tr|Q9LIW7|Q9LIW7_ORYSA	Similar to an Arabidopsis thialiana chromosome BAC genomic sequence OS=Oryza sativa PE=4 SV=1	ORYSA	1.0186	0.0201	0.1318
Q10MX2	tr|Q10MX2|Q10MX2_ORYSJ	Expressed protein OS=Oryza sativa subsp. japonica GN=LOC_Os03g18140 PE=4 SV=1	ORYSJ	1.0186	0.0752	0.1486
Q8H7M3	tr|Q8H7M3|Q8H7M3_ORYSJ	Putative r40c1 protein-rice OS=Oryza sativa subsp. japonica GN=OSJNBb0014I10.3 PE=4 SV=1	ORYSJ	1.0666	0.177	0.1542
Q01K34	tr|Q01K34|Q01K34_ORYSA	OSIGBa0099L20.2 protein OS=Oryza sativa GN=OSIGBa0099L20.2 PE=4 SV=1	ORYSA	0.9638	0.157	0.2128
A2XXG5	tr|A2XXG5|A2XXG5_ORYSI	Putative uncharacterized protein OS=Oryza sativa subsp. indica GN=OsI_17371 PE=4 SV=1	ORYSI	0.9036	0.1854	0.3565
Q8H8U5	sp|Q8H8U5|IN21B_ORYSJ	Protein IN2-1 homolog B OS=Oryza sativa subsp. japonica GN=GSTZ5 PE=2 SV=1	ORYSJ	0.9204	2.2909	2.421
Q9FRX7	tr|Q9FRX7|Q9FRX7_ORYSJ	Aldehyde dehydrogenase ALDH2b OS=Oryza sativa subsp. japonica GN=Aldh2b PE=2 SV=1	ORYSJ	0.8954	2.9648	2.5586
Q84ZY2	tr|Q84ZY2|Q84ZY2_ORYSJ	Putative transketolase OS=Oryza sativa subsp. japonica GN=134P10.11 PE=4 SV=1	ORYSJ	0.9036	2.466	2.5823
Q6KAJ2	tr|Q6KAJ2|Q6KAJ2_ORYSJ	Aspartate aminotransferase OS=Oryza sativa subsp. japonica GN=OJ1004_E04.34 PE=2 SV=1	ORYSJ	0.9727	3.5975	3.0761
Q8S4Y9	tr|Q8S4Y9|Q8S4Y9_ORYSA	Glyceraldehyde-3-phosphate dehydrogenase OS=Oryza sativa PE=2 SV=1	ORYSA	0.8395	3.6644	3.5645
Q0JGK4	sp|Q0JGK4|SPS1_ORYSJ	Probable sucrose-phosphate synthase 1 OS=Oryza sativa subsp. japonica GN=SPS1 PE=2 SV=2	ORYSJ	1.1912	4.5709	4.8753
D0EKM6	tr|D0EKM6|D0EKM6_ORYSA	Photosystem II CP47 chlorophyll apoprotein OS=Oryza sativa GN=psbB PE=3 SV=1	ORYSA	0.871	5.3456	5.5463
Q8LK80	tr|Q8LK80|Q8LK80_ORYSJ	Ferritin OS=Oryza sativa subsp. japonica GN=Fer1 PE=2 SV=1	ORYSJ	0.9908	5.6494	6.4269
Q9FRT2	tr|Q9FRT2|Q9FRT2_ORYSJ	Malic enzyme OS=Oryza sativa subsp. japonica GN=NADP-ME2 PE=2 SV=2	ORYSJ	0.9817	3.5318	6.5464
Q5WMX0	tr|Q5WMX0|Q5WMX0_ORYSJ	Os05g0247100 protein OS=Oryza sativa subsp. japonica GN=OJ1037_G10.2 PE=2 SV=1	ORYSJ	1.028	5.2966	9.9083
A2YVI4	tr|A2YVI4|A2YVI4_ORYSI	Putative uncharacterized protein OS=Oryza sativa subsp. indica GN=OsI_29344 PE=3 SV=1	ORYSI	0.9908	10.5682	12.0226
Q5VPC8	tr|Q5VPC8|Q5VPC8_ORYSJ	Os01g0653800 protein OS=Oryza sativa subsp. japonica GN=OSJNBb0006H05.18-1 PE=4 SV=1	ORYSJ	0.8318	0.3373	0.4831
Q0J1E1	tr|Q0J1E1|Q0J1E1_ORYSJ	Os09g0446800 protein OS=Oryza sativa subsp. japonica GN=Os09g0446800 PE=3 SV=1	ORYSJ	1.1695	2	2
Q10S34	tr|Q10S34|Q10S34_ORYSJ	Aconitate hydratase, cytoplasmic, putative, expressed OS=Oryza sativa subsp. japonica GN=Os03g0136900 PE=4 SV=1	ORYSJ	0.9036	2.1478	2.0512
B8AEQ9	tr|B8AEQ9|B8AEQ9_ORYSI	Elongation factor Tu OS=Oryza sativa subsp. indica GN=OsI_07899 PE=3 SV=1	ORYSI	1.1376	2.2699	0.1977
B9FS99	tr|B9FS99|B9FS99_ORYSJ	Putative uncharacterized protein OS=Oryza sativa subsp. japonica GN=OsJ_20645 PE=4 SV=1	ORYSJ	0.8872	0.1629	0.3631
A2YG12	tr|A2YG12|A2YG12_ORYSI	Putative uncharacterized protein OS=Oryza sativa subsp. indica GN=OsI_24055 PE=3 SV=1	ORYSI	0.9817	4.529	2.208
Q8S565	tr|Q8S565|Q8S565_ORYSA	Guanine nucleotide-exchange protein GEP2 OS=Oryza sativa GN=GEP2 PE=2 SV=1	ORYSA	0.955	0.3311	0.4207
B8BN80	tr|B8BN80|B8BN80_ORYSI	Putative uncharacterized protein OS=Oryza sativa subsp. indica GN=OsI_39285 PE=4 SV=1	ORYSI	0.8318	3.5318	2.0512
B8B7B1	tr|B8B7B1|B8B7B1_ORYSI	Putative uncharacterized protein OS=Oryza sativa subsp. indica GN=OsI_24899 PE=4 SV=1	ORYSI	1	0.0929	0.2858
Q84JG8	tr|Q84JG8|Q84JG8_ORYSI	Sedoheptulose-1,7-bisphosphatase OS=Oryza sativa subsp. indica GN=OsI_14458 PE=2 SV=1	ORYSI	1.1912	5.4954	1.8197
Q6K6Z4	tr|Q6K6Z4|Q6K6Z4_ORYSJ	KH domain-containing protein NOVA-like OS=Oryza sativa subsp. japonica GN=P0474F11.35 PE=4 SV=1	ORYSJ	1.0375	0.0603	0.2805
Q0DH04	tr|Q0DH04|Q0DH04_ORYSJ	Os05g0499300 protein OS=Oryza sativa subsp. japonica GN=Os05g0499300 PE=2 SV=1	ORYSJ	1.0186	0.0511	0.0215
B9G5D1	tr|B9G5D1|B9G5D1_ORYSJ	Putative uncharacterized protein OS=Oryza sativa subsp. japonica GN=OsJ_31239 PE=4 SV=1	ORYSJ	0.9638	0.0817	0.2884
A2XUF3	tr|A2XUF3|A2XUF3_ORYSI	Putative uncharacterized protein OS=Oryza sativa subsp. indica GN=OsI_16233 PE=4 SV=1	ORYSI	0.879	0.0217	0.3499
B9G3I1	tr|B9G3I1|B9G3I1_ORYSJ	Putative uncharacterized protein OS=Oryza sativa subsp. japonica GN=OsJ_29312 PE=4 SV=1	ORYSJ	0.8872	0.3873	0.5495
Q2QP54	tr|Q2QP54|Q2QP54_ORYSJ	Elongation factor Ts OS=Oryza sativa subsp. japonica GN=Os12g0541500 PE=3 SV=1	ORYSJ	0.912	2.355	0.3631
Q7Y1F0	tr|Q7Y1F0|Q7Y1F0_ORYSJ	Serine hydroxymethyltransferase OS=Oryza sativa subsp. japonica GN=OSJNBa0057G07.17 PE=3 SV=1	ORYSJ	0.8954	2.7542	1.3804
P12085	sp|P12085|ATPB_ORYSJ	ATP synthase subunit beta, chloroplastic OS=Oryza sativa subsp. japonica GN=atpB PE=1 SV=2	ORYSJ	0.9376	3.0761	1.6144
A2XVY3	tr|A2XVY3|A2XVY3_ORYSI	Putative uncharacterized protein OS=Oryza sativa subsp. indica GN=OsI_16800 PE=3 SV=1	ORYSI	0.9036	2.9107	0.4875
Q8H811	tr|Q8H811|Q8H811_ORYSJ	Leucine Rich Repeat family protein, expressed OS=Oryza sativa subsp. japonica GN=OJ1743A09.16 PE=2 SV=1	ORYSJ	0.955	0.0488	0.3945
A2YUR3	tr|A2YUR3|A2YUR3_ORYSI	Putative uncharacterized protein OS=Oryza sativa subsp. indica GN=OsI_29063 PE=4 SV=1	ORYSI	0.871	2.5586	0.3908
Q8GTK8	tr|Q8GTK8|Q8GTK8_ORYSJ	Os07g0212200 protein OS=Oryza sativa subsp. japonica GN=OJ1664_D08.107 PE=4 SV=2	ORYSJ	0.8551	5.0582	1.4322
A3CE52	tr|A3CE52|A3CE52_ORYSJ	Putative uncharacterized protein OS=Oryza sativa subsp. japonica GN=OsJ_34919 PE=4 SV=1	ORYSJ	0.9908	0.2128	0.7178
B8ACF5	tr|B8ACF5|B8ACF5_ORYSI	Phosphorylase OS=Oryza sativa subsp. indica GN=OsI_04460 PE=3 SV=1	ORYSI	0.8091	3.1333	1.5849
Q0DZE3	tr|Q0DZE3|Q0DZE3_ORYSJ	Phenylalanine ammonia-lyase OS=Oryza sativa subsp. japonica GN=Os02g0626100 PE=2 SV=1	ORYSJ	0.912	0.1318	1.1482
Q8H4V1	tr|Q8H4V1|Q8H4V1_ORYSJ	Os08g0366000 protein OS=Oryza sativa subsp. japonica GN=OJ1484_G09.129-1 PE=2 SV=1	ORYSJ	1.1066	2.7797	1.2359
A2YVQ8	tr|A2YVQ8|A2YVQ8_ORYSI	Putative uncharacterized protein OS=Oryza sativa subsp. indica GN=OsI_29415 PE=3 SV=1	ORYSI	0.9638	0.15	0.787
Q7X8A1	tr|Q7X8A1|Q7X8A1_ORYSJ	OSJNBa0036B21.24 protein OS=Oryza sativa subsp. japonica GN=OSJNBa0036B21.24 PE=2 SV=1	ORYSJ	1.1066	4.4463	1.1695
B9EXM2	tr|B9EXM2|B9EXM2_ORYSJ	Putative uncharacterized protein OS=Oryza sativa subsp. japonica GN=OsJ_02282 PE=3 SV=1	ORYSJ	1.028	2.8314	0.7516
Q69K00	tr|Q69K00|Q69K00_ORYSJ	Triosephosphate isomerase OS=Oryza sativa subsp. japonica GN=P0569E11.2-1 PE=3 SV=1	ORYSJ	1.1588	3.4995	0.9817
A2ZDH6	tr|A2ZDH6|A2ZDH6_ORYSI	Putative uncharacterized protein OS=Oryza sativa subsp. indica GN=OsI_35838 PE=4 SV=1	ORYSI	0.955	0.0839	0.0565
Q75I93	sp|Q75I93|BGL07_ORYSJ	Beta-glucosidase 7 OS=Oryza sativa subsp. japonica GN=BGLU7 PE=1 SV=1	ORYSJ	0.9727	0.2228	0.0592
B8B005	tr|B8B005|B8B005_ORYSI	Putative uncharacterized protein OS=Oryza sativa subsp. indica GN=OsI_20653 PE=3 SV=1	ORYSI	0.9462	0.4831	0.2938
Q0DWI9	tr|Q0DWI9|Q0DWI9_ORYSJ	Os02g0813500 protein OS=Oryza sativa subsp. japonica GN=Os02g0813500 PE=3 SV=1	ORYSJ	0.9204	2.355	2.9648
B8B2F2	tr|B8B2F2|B8B2F2_ORYSI	Putative uncharacterized protein OS=Oryza sativa subsp. indica GN=OsI_23019 PE=3 SV=1	ORYSI	0.871	2.6062	3.2509
A3ADQ4	tr|A3ADQ4|A3ADQ4_ORYSJ	Putative uncharacterized protein OS=Oryza sativa subsp. japonica GN=OsJ_09260 PE=4 SV=1	ORYSJ	0.9817	0.1837	0.054
Q6YYV8	tr|Q6YYV8|Q6YYV8_ORYSJ	Os08g0562500 protein OS=Oryza sativa subsp. japonica GN=P0604E01.52 PE=2 SV=1	ORYSJ	0.871	0.0166	0.0655
B9FW82	tr|B9FW82|B9FW82_ORYSJ	Putative uncharacterized protein OS=Oryza sativa subsp. japonica GN=OsJ_23579 PE=3 SV=1	ORYSJ	0.9204	0.2421	0.3048
B8ASV7	tr|B8ASV7|B8ASV7_ORYSI	Putative uncharacterized protein OS=Oryza sativa subsp. indica GN=OsI_16934 PE=4 SV=1	ORYSI	0.9908	0.207	0.3162
A2Z5X0	tr|A2Z5X0|A2Z5X0_ORYSI	Putative uncharacterized protein OS=Oryza sativa subsp. indica GN=OsI_33044 PE=3 SV=1	ORYSI	0.871	0.2559	0.3981
A2YH71	tr|A2YH71|A2YH71_ORYSI	Putative uncharacterized protein OS=Oryza sativa subsp. indica GN=OsI_24534 PE=4 SV=1	ORYSI	0.9638	0.3192	0.4656
Q7XV86	tr|Q7XV86|Q7XV86_ORYSJ	OSJNBb0012E08.10 protein OS=Oryza sativa subsp. japonica GN=OSJNBb0012E08.10 PE=2 SV=1	ORYSJ	1.0471	0.1086	0.6668
Q9XGP7	tr|Q9XGP7|Q9XGP7_ORYSJ	Caffeoyl-CoA 3-O-methyltransferase OS=Oryza sativa subsp. japonica GN=P0026F07.24 PE=2 SV=1	ORYSJ	1.0093	0.1247	1.3062
Q38G74	tr|Q38G74|Q38G74_ORYSI	Cinnamyl-alcohol dehydrogenase OS=Oryza sativa subsp. indica GN=GH2 PE=3 SV=1	ORYSI	1.1588	0.4169	0.3698
A2Y176	tr|A2Y176|A2Y176_ORYSI	Putative uncharacterized protein OS=Oryza sativa subsp. indica GN=OsI_18758 PE=4 SV=1	ORYSI	1.1482	0.0299	0.0265
Q2QNJ0	tr|Q2QNJ0|Q2QNJ0_ORYSJ	Expressed protein OS=Oryza sativa subsp. japonica GN=Os12g0563600 PE=4 SV=1	ORYSJ	0.879	0.0555	0.1786
B8BJG0	tr|B8BJG0|B8BJG0_ORYSI	Putative uncharacterized protein OS=Oryza sativa subsp. indica GN=OsI_35356 PE=4 SV=1	ORYSI	0.9727	12.2462	6.4269
B9F3U0	tr|B9F3U0|B9F3U0_ORYSJ	Citrate synthase OS=Oryza sativa subsp. japonica GN=OsJ_05734 PE=3 SV=1	ORYSJ	1.0568	2.8576	3.4674
A2WJR2	tr|A2WJR2|A2WJR2_ORYSI	Putative uncharacterized protein OS=Oryza sativa subsp. indica GN=OsI_00059 PE=3 SV=1	ORYSI	0.9908	3.9084	2.2284
Q0D5J7	tr|Q0D5J7|Q0D5J7_ORYSJ	Cytochrome b6-f complex iron-sulfur subunit OS=Oryza sativa subsp. japonica GN=Os07g0556200 PE=2 SV=1	ORYSJ	1.0864	3.8371	1.0568
Q5Z4M6	tr|Q5Z4M6|Q5Z4M6_ORYSJ	Os06g0308000 protein OS=Oryza sativa subsp. japonica GN=P0417E03.26 PE=2 SV=1	ORYSJ	0.912	2.8314	0.8395
A2YXT1	tr|A2YXT1|A2YXT1_ORYSI	Putative uncharacterized protein OS=Oryza sativa subsp. indica GN=OsI_30147 PE=4 SV=1	ORYSI	0.871	0.1159	0.0863
Q6ZGJ8	tr|Q6ZGJ8|Q6ZGJ8_ORYSJ	Putative inorganic pyrophosphatase OS=Oryza sativa subsp. japonica GN=OJ1767_D02.15-2 PE=2 SV=1	ORYSJ	0.8954	2.9107	2.6303
Q75GX4	tr|Q75GX4|Q75GX4_ORYSJ	P21 protein, putative, expressed OS=Oryza sativa subsp. japonica GN=OSJNBa0034D21.15 PE=4 SV=1	ORYSJ	1.0471	2.7797	2.8576
Q75GX3	tr|Q75GX3|Q75GX3_ORYSJ	Os03g0663400 protein OS=Oryza sativa subsp. japonica GN=OSJNBa0034D21.16 PE=2 SV=1	ORYSJ	0.9376	18.197	12.942
Q9LGC6	tr|Q9LGC6|Q9LGC6_ORYSJ	Putative alpha-glucosidase OS=Oryza sativa subsp. japonica GN=P0504H10.9 PE=4 SV=1	ORYSJ	1.1803	0.4786	0.1225
A2YQ14	tr|A2YQ14|A2YQ14_ORYSI	Putative uncharacterized protein OS=Oryza sativa subsp. indica GN=OsI_27370 PE=4 SV=1	ORYSI	0.912	0.2858	0.2754
Q0JBF1	tr|Q0JBF1|Q0JBF1_ORYSJ	Os04g0535600 protein OS=Oryza sativa subsp. japonica GN=Os04g0535600 PE=2 SV=1	ORYSJ	0.9376	6.2517	1.5136
B7EFZ9	tr|B7EFZ9|B7EFZ9_ORYSJ	cDNA clone:J023004I02, full insert sequence OS=Oryza sativa subsp. japonica PE=2 SV=1	ORYSJ	0.912	2.2491	0.8241
B9FUP9	tr|B9FUP9|B9FUP9_ORYSJ	Putative uncharacterized protein OS=Oryza sativa subsp. japonica GN=OsJ_25466 PE=4 SV=1	ORYSJ	0.8954	2.1677	1.1588
Q5VSV9	tr|Q5VSV9|Q5VSV9_ORYSA	OSJNBa0009P12.17 protein OS=Oryza sativa GN=OSJNBa0009P12.17 PE=4 SV=2	ORYSA	1.0765	0.0832	0.2655
Q9LI45	tr|Q9LI45|Q9LI45_ORYSJ	Class III peroxidase 3 OS=Oryza sativa subsp. japonica GN=P0453A06.5 PE=2 SV=1	ORYSJ	1.1376	0.1202	0.177
Q10N92	tr|Q10N92|Q10N92_ORYSJ	Os03g0278200 protein OS=Oryza sativa subsp. japonica GN=Os03g0278200 PE=4 SV=1	ORYSJ	1.028	0.2704	0.1905
B8B2X2	tr|B8B2X2|B8B2X2_ORYSI	Putative uncharacterized protein OS=Oryza sativa subsp. indica GN=OsI_24541 PE=4 SV=1	ORYSI	0.929	2.6303	1.9588
A2XZQ9	tr|A2XZQ9|A2XZQ9_ORYSI	Putative uncharacterized protein OS=Oryza sativa subsp. indica GN=OsI_18221 PE=3 SV=1	ORYSI	1.1376	0.0692	0.1941
Q6H5B5	tr|Q6H5B5|Q6H5B5_ORYSJ	Os09g0379900 protein OS=Oryza sativa subsp. japonica GN=P0027G10.24 PE=4 SV=1	ORYSJ	1.0375	2.884	7.1779
Q69ML2	tr|Q69ML2|Q69ML2_ORYSJ	Os09g0237600 protein OS=Oryza sativa subsp. japonica GN=OSJNBa0017O03.10 PE=4 SV=1	ORYSJ	0.9036	0.1837	0.0929
Q8GSB5	tr|Q8GSB5|Q8GSB5_ORYSJ	Nucleoid DNA-binding-like protein OS=Oryza sativa subsp. japonica GN=OJ1477_F01.114 PE=4 SV=1	ORYSJ	1.1376	0.1282	0.1138
Q0J3Y2	tr|Q0J3Y2|Q0J3Y2_ORYSJ	Os08g0546100 protein OS=Oryza sativa subsp. japonica GN=Os08g0546100 PE=4 SV=2	ORYSJ	1.1695	0.1355	0.1432
Q259D2	tr|Q259D2|Q259D2_ORYSA	H0402C08.17 protein OS=Oryza sativa GN=H0801D08.7 PE=4 SV=1	ORYSA	1.0666	0.0275	0.0863
Q6ETD3	tr|Q6ETD3|Q6ETD3_ORYSJ	Os02g0106100 protein OS=Oryza sativa subsp. japonica GN=OJ1359_D06.20 PE=3 SV=1	ORYSJ	0.8017	5.7016	0.3698
B8AYI6	tr|B8AYI6|B8AYI6_ORYSI	Putative uncharacterized protein OS=Oryza sativa subsp. indica GN=OsI_20058 PE=4 SV=1	ORYSI	0.9908	0.3873	0.8551
B8AIJ7	tr|B8AIJ7|B8AIJ7_ORYSI	Putative uncharacterized protein OS=Oryza sativa subsp. indica GN=OsI_06045 PE=3 SV=1	ORYSI	1.0568	2.1478	2.3988
Q2R3A1	sp|Q2R3A1|CHS1_ORYSJ	Chalcone synthase 1 OS=Oryza sativa subsp. japonica GN=CHS1 PE=2 SV=1	ORYSJ	0.8395	0.0938	0.027
B8B3J4	tr|B8B3J4|B8B3J4_ORYSI	Putative uncharacterized protein OS=Oryza sativa subsp. indica GN=OsI_23312 PE=4 SV=1	ORYSI	0.871	2.3988	0.3698
Q6Z7I3	tr|Q6Z7I3|Q6Z7I3_ORYSJ	Os02g0329800 protein OS=Oryza sativa subsp. japonica GN=OJ1521_G01.21 PE=4 SV=1	ORYSJ	1.0375	0.1706	0.2655
F4MG97	tr|F4MG97|F4MG97_ORYSJ	Initiation factor 2 subunit family protein, expressed OS=Oryza sativa subsp. japonica GN=LOC_Os11g11050 PE=3 SV=1	ORYSJ	1.0864	2.3988	0.4018
Q84NW1	tr|Q84NW1|Q84NW1_ORYSJ	ATP synthase gamma chain OS=Oryza sativa subsp. japonica GN=OSJNBb0041J06.115 PE=2 SV=1	ORYSJ	0.9908	2.6062	1.0093
B8APP7	tr|B8APP7|B8APP7_ORYSI	Putative uncharacterized protein OS=Oryza sativa subsp. indica GN=OsI_10284 PE=4 SV=1	ORYSI	1.0375	2.2491	0.9908
Q653X4	tr|Q653X4|Q653X4_ORYSJ	Os06g0681600 protein OS=Oryza sativa subsp. japonica GN=P0547F09.20-1 PE=2 SV=1	ORYSJ	0.9817	0.1306	0.0308
Q8H3S1	tr|Q8H3S1|Q8H3S1_ORYSJ	Os08g0321000 protein OS=Oryza sativa subsp. japonica GN=P0005C02.108 PE=2 SV=2	ORYSJ	1.028	0.2032	0.0904
Q84VE1	tr|Q84VE1|Q84VE1_ORYSJ	Adenosylhomocysteinase OS=Oryza sativa subsp. japonica GN=OsJ_33804 PE=2 SV=1	ORYSJ	1	0.3281	0.2858
Q5Z8W3	tr|Q5Z8W3|Q5Z8W3_ORYSJ	GHMP kinase-like OS=Oryza sativa subsp. japonica GN=P0596H10.38-1 PE=2 SV=1	ORYSJ	1.0186	0.2333	0.133
Q84M59	tr|Q84M59|Q84M59_ORYSJ	Expressed protein OS=Oryza sativa subsp. japonica GN=OSJNBa0059E14.9 PE=2 SV=1	ORYSJ	0.9638	0.0608	0.0698
Q7F2G3	tr|Q7F2G3|Q7F2G3_ORYSJ	Carbonic anhydrase OS=Oryza sativa subsp. japonica GN=P0004A09.36 PE=2 SV=1	ORYSJ	0.929	1.9588	0.1472
Q7XTY1	tr|Q7XTY1|Q7XTY1_ORYSJ	OSJNBa0019K04.16 protein OS=Oryza sativa subsp. japonica GN=OSJNBa0019K04.16 PE=4 SV=1	ORYSJ	0.9638	0.166	1.028
Q53RI9	tr|Q53RI9|Q53RI9_ORYSJ	CASP C terminal, putative OS=Oryza sativa subsp. japonica PE=4 SV=1	ORYSJ	1.0471	0.2992	0.3048
Q8S3S1	tr|Q8S3S1|Q8S3S1_ORYSJ	Os02g0708400 protein OS=Oryza sativa subsp. japonica GN=49D11.11 PE=2 SV=1	ORYSJ	0.9908	0.1343	0.1057
Q84SC3	tr|Q84SC3|Q84SC3_ORYSJ	Os08g0162800 protein OS=Oryza sativa subsp. japonica GN=P0577B11.140 PE=4 SV=1	ORYSJ	0.9036	0.278	0.0649
Q6K9T1	tr|Q6K9T1|Q6K9T1_ORYSJ	Oligopeptidase A-like OS=Oryza sativa subsp. japonica GN=OJ1124_D06.18 PE=2 SV=1	ORYSJ	0.9204	1.3305	2.2699
A2XQK5	tr|A2XQK5|A2XQK5_ORYSI	Putative uncharacterized protein OS=Oryza sativa subsp. indica GN=OsI_14918 PE=4 SV=1	ORYSI	0.8166	3.3113	4.0551
Q2QVK7	tr|Q2QVK7|Q2QVK7_ORYSJ	NADP-dependent oxidoreductase P1, putative, expressed OS=Oryza sativa subsp. japonica GN=LOC_Os12g12470 PE=2 SV=2	ORYSJ	1.0864	0.2109	0.1486
Q5TKF4	tr|Q5TKF4|Q5TKF4_ORYSJ	Nucleoside diphosphate kinase OS=Oryza sativa subsp. japonica GN=OSJNBa0030I14.12 PE=2 SV=1	ORYSJ	0.912	2.3768	2.4889
Q69XJ4	sp|Q69XJ4|HMOX1_ORYSJ	Heme oxygenase 1, chloroplastic OS=Oryza sativa subsp. japonica GN=HO1 PE=2 SV=1	ORYSJ	1.0186	4.5709	3.2509
Q2R0I6	tr|Q2R0I6|Q2R0I6_ORYSJ	Leucine Rich Repeat family protein, expressed OS=Oryza sativa subsp. japonica GN=Os11g0644100 PE=4 SV=1	ORYSJ	1.1482	0.0421	0.0964
Q5JNB0	tr|Q5JNB0|Q5JNB0_ORYSJ	Cysteine synthase OS=Oryza sativa subsp. japonica GN=P0020E09.29 PE=2 SV=1	ORYSJ	0.871	3.3113	1.9055
Q69XE0	tr|Q69XE0|Q69XE0_ORYSJ	Putative cytosolic aldehyde dehydrogenase OS=Oryza sativa subsp. japonica GN=P0502H06.25-1 PE=3 SV=1	ORYSJ	1.1482	3.0761	4.1687
B8ATS0	tr|B8ATS0|B8ATS0_ORYSI	Putative uncharacterized protein OS=Oryza sativa subsp. indica GN=OsI_15790 PE=4 SV=1	ORYSI	0.9376	3.5975	3.9811
Q654U8	tr|Q654U8|Q654U8_ORYSJ	Os06g0247500 protein OS=Oryza sativa subsp. japonica GN=OJ1136_C11.21 PE=4 SV=1	ORYSJ	0.955	0.4786	0.5916
Q0D5I3	tr|Q0D5I3|Q0D5I3_ORYSJ	Os07g0558500 protein OS=Oryza sativa subsp. japonica GN=Os07g0558500 PE=2 SV=1	ORYSJ	1.1376	5.2	1.6904
A2X691	tr|A2X691|A2X691_ORYSI	Putative uncharacterized protein OS=Oryza sativa subsp. indica GN=OsI_07729 PE=4 SV=1	ORYSI	0.9036	0.3565	0.2333
A2ZD01	tr|A2ZD01|A2ZD01_ORYSI	Putative uncharacterized protein OS=Oryza sativa subsp. indica GN=OsI_35663 PE=4 SV=1	ORYSI	0.8954	5.0119	2.208
B9G0N8	tr|B9G0N8|B9G0N8_ORYSJ	Putative uncharacterized protein OS=Oryza sativa subsp. japonica GN=OsJ_27139 PE=4 SV=1	ORYSJ	0.8091	2.3121	2.5351
B9FKR5	tr|B9FKR5|B9FKR5_ORYSJ	Putative uncharacterized protein OS=Oryza sativa subsp. japonica GN=OsJ_18908 PE=3 SV=1	ORYSJ	0.8872	1.9953	0.3467
A1YQI8	tr|A1YQI8|A1YQI8_ORYSJ	Sucrose synthase 2 OS=Oryza sativa subsp. japonica PE=2 SV=1	ORYSJ	1.1912	0.4786	1.6144
A4KC21	tr|A4KC21|A4KC21_ORYSI	UDP-glucose pyrophosphorylase OS=Oryza sativa subsp. indica PE=2 SV=1	ORYSI	1.0765	0.278	0.5649
B9ETH2	tr|B9ETH2|B9ETH2_ORYSJ	Putative uncharacterized protein OS=Oryza sativa subsp. japonica GN=OsJ_00626 PE=4 SV=1	ORYSJ	1.028	2.7542	1.4454
Q0DL03	tr|Q0DL03|Q0DL03_ORYSJ	Os05g0132100 protein OS=Oryza sativa subsp. japonica GN=Os05g0132100 PE=4 SV=1	ORYSJ	0.929	0.0457	0.092
Q6K7G5	tr|Q6K7G5|Q6K7G5_ORYSJ	Os02g0779200 protein OS=Oryza sativa subsp. japonica GN=OJ1293_A01.13 PE=4 SV=1	ORYSJ	1.0093	0.3162	0.2032
Q7X7H3	tr|Q7X7H3|Q7X7H3_ORYSJ	OSJNBa0076N16.12 protein OS=Oryza sativa subsp. japonica GN=OSJNBa0084K20.14 PE=2 SV=2	ORYSJ	0.955	3.9446	1.7219
B7EHD2	tr|B7EHD2|B7EHD2_ORYSJ	cDNA clone:J023041C07, full insert sequence OS=Oryza sativa subsp. japonica PE=2 SV=1	ORYSJ	1.0471	0.2704	0.0946
A2YN50	tr|A2YN50|A2YN50_ORYSI	Putative uncharacterized protein OS=Oryza sativa subsp. indica GN=OsI_26662 PE=4 SV=1	ORYSI	1.0864	0.0824	0.0679
Q7XDQ5	tr|Q7XDQ5|Q7XDQ5_ORYSJ	Expressed protein OS=Oryza sativa subsp. japonica GN=Os10g0456400 PE=2 SV=1	ORYSJ	0.9638	0.15	0.1923
Q2QW75	tr|Q2QW75|Q2QW75_ORYSJ	Os12g0204500 protein OS=Oryza sativa subsp. japonica GN=Os12g0204500 PE=2 SV=1	ORYSJ	1.028	0.207	0.0466
A3AC84	tr|A3AC84|A3AC84_ORYSJ	Putative uncharacterized protein OS=Oryza sativa subsp. japonica GN=OsJ_08704 PE=3 SV=1	ORYSJ	1.0375	1.8365	2.8314
B7E498	tr|B7E498|B7E498_ORYSJ	cDNA clone:006-208-D03, full insert sequence OS=Oryza sativa subsp. japonica PE=2 SV=1	ORYSJ	0.8241	0.2377	0.3698
Q9LLP7	tr|Q9LLP7|Q9LLP7_ORYSA	Putative peroxidase OS=Oryza sativa GN=DUPR11.5 PE=3 SV=1	ORYSA	0.955	0.1854	0.2188
Q8S3N4	tr|Q8S3N4|Q8S3N4_ORYSJ	Putative amylogenin OS=Oryza sativa subsp. japonica GN=24K23.23 PE=4 SV=1	ORYSJ	1.0375	0.3532	0.3048
Q67UK9	tr|Q67UK9|Q67UK9_ORYSJ	Os06g0232600 protein OS=Oryza sativa subsp. japonica GN=P0479H10.23 PE=2 SV=1	ORYSJ	1.0375	3.4995	3.1623
B8B874	tr|B8B874|B8B874_ORYSI	Coatomer subunit gamma OS=Oryza sativa subsp. indica GN=OsI_25286 PE=3 SV=1	ORYSI	0.9376	0.1225	0.3436
Q6Z3A3	sp|Q6Z3A3|GSH1B_ORYSJ	Glutamate--cysteine ligase B, chloroplastic OS=Oryza sativa subsp. japonica GN=GSH1-2 PE=3 SV=1	ORYSJ	0.9817	1.9231	2.5351
B8AYY5	tr|B8AYY5|B8AYY5_ORYSI	Putative uncharacterized protein OS=Oryza sativa subsp. indica GN=OsI_18722 PE=4 SV=1	ORYSI	0.9376	3.2509	3.1333
Q94D20	tr|Q94D20|Q94D20_ORYSJ	Nucleoid DNA-binding protein cnd41-like OS=Oryza sativa subsp. japonica GN=P0025A05.25 PE=4 SV=1	ORYSJ	1.0093	2.4434	0.3837
B8BDH8	tr|B8BDH8|B8BDH8_ORYSI	Putative uncharacterized protein OS=Oryza sativa subsp. indica GN=OsI_32014 PE=3 SV=1	ORYSI	1.1376	2.3768	2.5119
A2ZK08	tr|A2ZK08|A2ZK08_ORYSI	Putative uncharacterized protein OS=Oryza sativa subsp. indica GN=OsI_38160 PE=4 SV=1	ORYSI	0.9817	0.0133	0.018
Q69LD9	tr|Q69LD9|Q69LD9_ORYSJ	Os07g0169600 protein OS=Oryza sativa subsp. japonica GN=OSJNBa0050F10.18 PE=2 SV=1	ORYSJ	0.8166	0.3532	0.3436
B8AMQ6	tr|B8AMQ6|B8AMQ6_ORYSI	Putative uncharacterized protein OS=Oryza sativa subsp. indica GN=OsI_14162 PE=4 SV=1	ORYSI	0.8472	2.8314	0.4285
B9FRL0	tr|B9FRL0|B9FRL0_ORYSJ	Putative uncharacterized protein OS=Oryza sativa subsp. japonica GN=OsJ_20187 PE=4 SV=1	ORYSJ	0.9036	2.2699	0.2421
A2X3I3	tr|A2X3I3|A2X3I3_ORYSI	Putative uncharacterized protein OS=Oryza sativa subsp. indica GN=OsI_06772 PE=4 SV=1	ORYSI	0.955	0.1445	0.0316
A2WKD0	tr|A2WKD0|A2WKD0_ORYSI	Putative uncharacterized protein OS=Oryza sativa subsp. indica GN=OsI_00280 PE=3 SV=1	ORYSI	1.1066	0.4742	0.2704
Q6ZD35	tr|Q6ZD35|Q6ZD35_ORYSJ	Os08g0538000 protein OS=Oryza sativa subsp. japonica GN=P0665C04.32 PE=3 SV=1	ORYSJ	1.0666	2.2699	2.0512
B9FG41	tr|B9FG41|B9FG41_ORYSJ	Putative uncharacterized protein OS=Oryza sativa subsp. japonica GN=OsJ_15433 PE=4 SV=1	ORYSJ	1.0864	0.0363	1.0965
Q25AB8	tr|Q25AB8|Q25AB8_ORYSA	H0522A01.12 protein OS=Oryza sativa GN=H0522A01.12 PE=4 SV=1	ORYSA	1.1066	1.3062	2.466
Q655R9	tr|Q655R9|Q655R9_ORYSJ	Oligomeric golgi complex 7-like OS=Oryza sativa subsp. japonica GN=P0686E06.32 PE=4 SV=1	ORYSJ	0.9908	0.2606	0.4406
Q2R483	sp|Q2R483|MTBC_ORYSJ	Probable bifunctional methylthioribulose-1-phosphate dehydratase/enolase-phosphatase E1 OS=Oryza sativa subsp. japonica GN=Os11g0484000 PE=2 SV=1	ORYSJ	1.1066	2.1878	2.4889
Q0IQ98	tr|Q0IQ98|Q0IQ98_ORYSJ	Os12g0135800 protein (Fragment) OS=Oryza sativa subsp. japonica GN=Os12g0135800 PE=4 SV=1	ORYSJ	0.9462	0.2831	0.5916
Q6H748	tr|Q6H748|Q6H748_ORYSJ	cDNA clone:001-034-F11, full insert sequence OS=Oryza sativa subsp. japonica GN=P0026H03.3-1 PE=2 SV=1	ORYSJ	0.9036	2.0701	0.8395
Q9AUZ3	tr|Q9AUZ3|Q9AUZ3_ORYSJ	Adaptin ear-binding coat-associated protein 2, putative, expressed OS=Oryza sativa subsp. japonica GN=OSJNBa0026O12.2 PE=2 SV=1	ORYSJ	0.8872	0.1923	0.3802
Q7XR26	tr|Q7XR26|Q7XR26_ORYSJ	OSJNBb0022F23.4 protein OS=Oryza sativa subsp. japonica GN=OSJNBb0022F23.4 PE=2 SV=2	ORYSJ	1.0093	0.1905	0.0759
E9KIP1	tr|E9KIP1|E9KIP1_ORYSJ	Photosystem I P700 chlorophyll a apoprotein A1 1 OS=Oryza sativa subsp. japonica GN=psaA PE=3 SV=1	ORYSJ	0.863	3.5645	3.2509
Q7X6F6	tr|Q7X6F6|Q7X6F6_ORYSJ	OSJNBb0079B02.3 protein OS=Oryza sativa subsp. japonica GN=OSJNBb0079B02.3 PE=4 SV=2	ORYSJ	1.0568	0.2399	0.1514
Q10NA9	tr|Q10NA9|Q10NA9_ORYSJ	70 kDa heat shock protein OS=Oryza sativa subsp. japonica GN=Os03g0276500 PE=2 SV=1	ORYSJ	0.9204	2.8054	2.5586
A2ZCZ9	tr|A2ZCZ9|A2ZCZ9_ORYSI	Putative uncharacterized protein OS=Oryza sativa subsp. indica GN=OsI_35661 PE=4 SV=1	ORYSI	0.9204	0.1803	0.2606
Q6Z702	tr|Q6Z702|Q6Z702_ORYSJ	Os02g0125100 protein OS=Oryza sativa subsp. japonica GN=P0575F10.36 PE=2 SV=1	ORYSJ	1.1272	1.6749	2.704
Q0DKV9	tr|Q0DKV9|Q0DKV9_ORYSJ	Os05g0140800 protein OS=Oryza sativa subsp. japonica GN=Os05g0140800 PE=3 SV=1	ORYSJ	0.9727	1.1482	2.208
B8AGT3	tr|B8AGT3|B8AGT3_ORYSI	Putative uncharacterized protein OS=Oryza sativa subsp. indica GN=OsI_08465 PE=4 SV=1	ORYSI	0.8954	0.3873	0.1514
E3WF37	tr|E3WF37|E3WF37_ORYSJ	Lysine ketoglutarate reductase/saccharopine dehydrogenase OS=Oryza sativa subsp. japonica GN=OsLKR/SDH PE=2 SV=1	ORYSJ	0.879	1.2246	0.2582
Q0DXR0	tr|Q0DXR0|Q0DXR0_ORYSJ	Os02g0738900 protein OS=Oryza sativa subsp. japonica GN=Os02g0738900 PE=3 SV=1	ORYSJ	1.0375	0.1107	0.2312
Q2R222	tr|Q2R222|Q2R222_ORYSJ	Os11g0582500 protein OS=Oryza sativa subsp. japonica GN=Os11g0582500 PE=2 SV=1	ORYSJ	0.9727	0.0291	0.0832
B7EFQ0	tr|B7EFQ0|B7EFQ0_ORYSJ	cDNA clone:J023002B16, full insert sequence OS=Oryza sativa subsp. japonica PE=2 SV=1	ORYSJ	1.0666	0.3076	0.5649
Q2R1G8	tr|Q2R1G8|Q2R1G8_ORYSJ	Acyl-coenzyme A oxidase OS=Oryza sativa subsp. japonica GN=LOC_Os11g39220 PE=3 SV=2	ORYSJ	0.9908	0.2679	0.6252
B7EIW3	tr|B7EIW3|B7EIW3_ORYSJ	Glyceraldehyde-3-phosphate dehydrogenase OS=Oryza sativa subsp. japonica PE=2 SV=1	ORYSJ	0.955	2.5351	1.8707
Q2R3E0	tr|Q2R3E0|Q2R3E0_ORYSJ	Glycosyl hydrolases family 38 protein, expressed OS=Oryza sativa subsp. japonica GN=Os11g0525600 PE=2 SV=1	ORYSJ	1.0186	1.4997	2.0324
Q6ZFJ3	tr|Q6ZFJ3|Q6ZFJ3_ORYSJ	Putative ferredoxin-NADP(H) oxidoreductase OS=Oryza sativa subsp. japonica GN=OJ1435_F07.32-2 PE=2 SV=1	ORYSJ	0.9727	4.6132	2.2491
B9F7X4	tr|B9F7X4|B9F7X4_ORYSJ	Putative uncharacterized protein OS=Oryza sativa subsp. japonica GN=OsJ_10548 PE=4 SV=1	ORYSJ	0.8395	6.6681	5.6494
Q8GTK4	tr|Q8GTK4|Q8GTK4_ORYSJ	Os07g0141400 protein OS=Oryza sativa subsp. japonica GN=OJ1351_C05.112 PE=2 SV=1	ORYSJ	1.0666	1.7378	0.492
Q8H3M0	tr|Q8H3M0|Q8H3M0_ORYSJ	Os08g0428800 protein OS=Oryza sativa subsp. japonica GN=P0479C08.106 PE=3 SV=1	ORYSJ	0.9908	0.3342	0.2606
Q69TW4	tr|Q69TW4|Q69TW4_ORYSJ	Os06g0211300 protein OS=Oryza sativa subsp. japonica GN=P0021C04.26-1 PE=4 SV=1	ORYSJ	0.9727	0.3908	0.0545
A2WYL0	tr|A2WYL0|A2WYL0_ORYSI	Putative uncharacterized protein OS=Oryza sativa subsp. indica GN=OsI_05014 PE=4 SV=1	ORYSI	0.8091	0.0433	0.1923
Q5Z790	tr|Q5Z790|Q5Z790_ORYSJ	Os06g0531200 protein OS=Oryza sativa subsp. japonica GN=P0410C01.31 PE=4 SV=1	ORYSJ	0.8954	2.3121	1.9588
Q5Z8T7	tr|Q5Z8T7|Q5Z8T7_ORYSJ	Os06g0707200 protein OS=Oryza sativa subsp. japonica GN=P0018H04.35 PE=2 SV=1	ORYSJ	0.9638	0.0425	0.1459
B8AGU2	tr|B8AGU2|B8AGU2_ORYSI	Putative uncharacterized protein OS=Oryza sativa subsp. indica GN=OsI_05445 PE=3 SV=1	ORYSI	1.1376	0.1888	16.1436
Q69PQ1	tr|Q69PQ1|Q69PQ1_ORYSJ	Exocyst complex component Sec8-like OS=Oryza sativa subsp. japonica GN=P0406D01.114 PE=4 SV=1	ORYSJ	1.0471	0.3373	0.4529
Q60EA3	tr|Q60EA3|Q60EA3_ORYSJ	Os05g0503300 protein OS=Oryza sativa subsp. japonica GN=OSJNBb0048K05.3 PE=4 SV=1	ORYSJ	0.9908	2.1478	2.2909
Q69MW7	tr|Q69MW7|Q69MW7_ORYSJ	DNA binding protein PF1 OS=Oryza sativa subsp. japonica GN=OSJNBb0014M19.7 PE=2 SV=1	ORYSJ	1.0864	0.3565	0.2729
Q851Y1	tr|Q851Y1|Q851Y1_ORYSJ	Ankyrin repeat domain protein 2, putative, expressed OS=Oryza sativa subsp. japonica GN=OSJNBa0015N08.20 PE=2 SV=1	ORYSJ	0.9036	1.6144	0.2858
Q8S9Z2	tr|Q8S9Z2|Q8S9Z2_ORYSJ	Os01g0969100 protein OS=Oryza sativa subsp. japonica GN=OJ1656_A11.20 PE=2 SV=1	ORYSJ	0.9638	0.4055	0.3532
Q8H590	tr|Q8H590|Q8H590_ORYSJ	40S ribosomal protein S18, putative, expressed OS=Oryza sativa subsp. japonica GN=OJ1656_E11.104 PE=2 SV=1	ORYSJ	0.8872	1.977	2.4434
Q69UF2	tr|Q69UF2|Q69UF2_ORYSJ	Os06g0594100 protein OS=Oryza sativa subsp. japonica GN=P0652A05.9-1 PE=2 SV=1	ORYSJ	1.0375	1.406	0.8551
Q656T5	tr|Q656T5|Q656T5_ORYSJ	Os01g0574600 protein OS=Oryza sativa subsp. japonica GN=B1151A10.27 PE=2 SV=1	ORYSJ	1.1376	4.8753	5.9704
A2Y845	tr|A2Y845|A2Y845_ORYSI	Putative uncharacterized protein OS=Oryza sativa subsp. indica GN=OsI_21217 PE=4 SV=1	ORYSI	0.912	0.207	1.7378
Q60EL7	tr|Q60EL7|Q60EL7_ORYSJ	Os05g0456300 protein OS=Oryza sativa subsp. japonica GN=OJ1651_D06.16 PE=4 SV=1	ORYSJ	1.0375	0.3733	0.1871
Q84SZ1	tr|Q84SZ1|Q84SZ1_ORYSJ	Os03g0803000 protein OS=Oryza sativa subsp. japonica GN=OSJNBa0087C10.9 PE=4 SV=1	ORYSJ	1.0568	0.263	0.1722
Q9ZSU5	tr|Q9ZSU5|Q9ZSU5_ORYSA	Photosystem-1 F subunit OS=Oryza sativa GN=PSI-F PE=2 SV=1	ORYSA	0.9376	2.729	1.3552
Q9M4X0	tr|Q9M4X0|Q9M4X0_ORYSI	UDP-glucose pyrophosphorylase OS=Oryza sativa subsp. indica GN=UDPGase PE=2 SV=1	ORYSI	1.0666	3.3729	0.6194
A2YZY5	tr|A2YZY5|A2YZY5_ORYSI	Putative uncharacterized protein OS=Oryza sativa subsp. indica GN=OsI_30917 PE=3 SV=1	ORYSI	1.0765	0.3698	0.6486
Q8LR62	tr|Q8LR62|Q8LR62_ORYSJ	Os01g0933900 protein OS=Oryza sativa subsp. japonica GN=P0423A12.29 PE=2 SV=1	ORYSJ	1.028	0.263	0.2032
B8BAV2	tr|B8BAV2|B8BAV2_ORYSI	Putative uncharacterized protein OS=Oryza sativa subsp. indica GN=OsI_29286 PE=4 SV=1	ORYSI	0.8091	2.5119	3.02
Q6K4Z3	tr|Q6K4Z3|Q6K4Z3_ORYSJ	Lipase-like OS=Oryza sativa subsp. japonica GN=OSJNBa0011N12.48-1 PE=4 SV=1	ORYSJ	0.879	0.0625	0.1038
A3APG6	tr|A3APG6|A3APG6_ORYSJ	Putative uncharacterized protein OS=Oryza sativa subsp. japonica GN=OsJ_13266 PE=4 SV=1	ORYSJ	1.0471	0.4207	0.3837
B9F2A1	tr|B9F2A1|B9F2A1_ORYSJ	Putative uncharacterized protein OS=Oryza sativa subsp. japonica GN=OsJ_05250 PE=4 SV=1	ORYSJ	0.929	0.6668	0.1923
B8B1A4	tr|B8B1A4|B8B1A4_ORYSI	Putative uncharacterized protein OS=Oryza sativa subsp. indica GN=OsI_21287 PE=4 SV=1	ORYSI	0.8318	0.2208	0.7047
Q9FTG9	tr|Q9FTG9|Q9FTG9_ORYSJ	Os01g0615300 protein OS=Oryza sativa subsp. japonica GN=P0410E01.47 PE=4 SV=1	ORYSJ	0.9817	0.4169	0.3597
Q0JJD9	tr|Q0JJD9|Q0JJD9_ORYSJ	Os01g0744400 protein OS=Oryza sativa subsp. japonica GN=Os01g0744400 PE=4 SV=1	ORYSJ	0.8954	0.3565	0.5105
Q6Z347	tr|Q6Z347|Q6Z347_ORYSJ	Os02g0726000 protein OS=Oryza sativa subsp. japonica GN=B1121A12.6 PE=2 SV=1	ORYSJ	0.8395	2.208	0.879
Q53PH6	tr|Q53PH6|Q53PH6_ORYSJ	Expressed protein OS=Oryza sativa subsp. japonica GN=LOC_Os11g07470 PE=4 SV=1	ORYSJ	0.8954	0.3873	0.4699
Q2QXS4	tr|Q2QXS4|Q2QXS4_ORYSJ	Os12g0145100 protein OS=Oryza sativa subsp. japonica GN=Os12g0145100 PE=2 SV=1	ORYSJ	0.929	0.3981	1.1272
B8AYF2	tr|B8AYF2|B8AYF2_ORYSI	Putative uncharacterized protein OS=Oryza sativa subsp. indica GN=OsI_18581 PE=3 SV=1	ORYSI	0.879	4.2073	5.6494
A2YEA5	tr|A2YEA5|A2YEA5_ORYSI	Beta-galactosidase OS=Oryza sativa subsp. indica GN=OsI_23450 PE=3 SV=1	ORYSI	1.0965	1.6144	0.1486
A2WNV6	tr|A2WNV6|A2WNV6_ORYSI	Putative uncharacterized protein OS=Oryza sativa subsp. indica GN=OsI_01541 PE=4 SV=1	ORYSI	1.1272	0.4207	0.1528
B8BAI9	sp|B8BAI9|EFTS_ORYSI	Elongation factor Ts, mitochondrial OS=Oryza sativa subsp. indica GN=EFTS PE=3 SV=2	ORYSI	1.1695	2.0893	1.0186
Q6Z6H7	tr|Q6Z6H7|Q6Z6H7_ORYSJ	Armadillo/beta-catenin repeat protein-like OS=Oryza sativa subsp. japonica GN=P0486G03.3 PE=2 SV=1	ORYSJ	1.0666	0.3467	0.5598
B8AJK8	tr|B8AJK8|B8AJK8_ORYSI	Coatomer subunit gamma OS=Oryza sativa subsp. indica GN=OsI_10600 PE=3 SV=1	ORYSI	1.0375	0.3192	0.7447
Q6AV32	tr|Q6AV32|Q6AV32_ORYSJ	Os03g0618300 protein OS=Oryza sativa subsp. japonica GN=OSJNBa0063J18.10 PE=2 SV=1	ORYSJ	0.8872	5.2966	2.0893
A6N000	tr|A6N000|A6N000_ORYSI	Zac, putative OS=Oryza sativa subsp. indica PE=2 SV=1	ORYSI	1.1066	0.3342	0.2377
B8AYT8	tr|B8AYT8|B8AYT8_ORYSI	Putative uncharacterized protein OS=Oryza sativa subsp. indica GN=OsI_20190 PE=4 SV=1	ORYSI	0.9462	1.556	1.0471
A2XND8	tr|A2XND8|A2XND8_ORYSI	Putative uncharacterized protein OS=Oryza sativa subsp. indica GN=OsI_14075 PE=4 SV=1	ORYSI	1.0965	0.0225	0.1614
Q6K489	tr|Q6K489|Q6K489_ORYSJ	Os09g0248100 protein OS=Oryza sativa subsp. japonica GN=OJ1695_A02.4 PE=2 SV=1	ORYSJ	0.9908	0.0394	0.0802
Q6ZDX2	tr|Q6ZDX2|Q6ZDX2_ORYSJ	Pectinesterase OS=Oryza sativa subsp. japonica GN=P0618H09.21 PE=2 SV=1	ORYSJ	1.1376	0.4699	0.037
A2XZK1	tr|A2XZK1|A2XZK1_ORYSI	Putative uncharacterized protein OS=Oryza sativa subsp. indica GN=OsI_18159 PE=3 SV=1	ORYSI	1.028	1.977	2.9376
Q6Z0T9	tr|Q6Z0T9|Q6Z0T9_ORYSJ	Os08g0243900 protein OS=Oryza sativa subsp. japonica GN=OSJNBb0070J06.32 PE=2 SV=1	ORYSJ	1.0186	0.3981	0.5058
Q945W2	tr|Q945W2|Q945W2_ORYSJ	Glutathione S-transferase GSTU6, putative, expressed OS=Oryza sativa subsp. japonica GN=Os10g0529300 PE=2 SV=1	ORYSJ	0.9376	0.2089	0.0207
Q6YY78	tr|Q6YY78|Q6YY78_ORYSJ	Os02g0590400 protein OS=Oryza sativa subsp. japonica GN=OSJNBa0006O15.23 PE=2 SV=1	ORYSJ	0.9908	0.1786	0.1406
A2YWR4	tr|A2YWR4|A2YWR4_ORYSI	Putative uncharacterized protein OS=Oryza sativa subsp. indica GN=OsI_29781 PE=4 SV=1	ORYSI	1.1169	0.2559	0.5346
Q10QK8	tr|Q10QK8|Q10QK8_ORYSJ	Inositol-3-phosphate synthase OS=Oryza sativa subsp. japonica GN=Os03g0192700 PE=2 SV=1	ORYSJ	0.9376	0.1786	1.1803
Q0J9F5	tr|Q0J9F5|Q0J9F5_ORYSJ	Os04g0656100 protein OS=Oryza sativa subsp. japonica GN=Os04g0656100 PE=3 SV=1	ORYSJ	0.9638	1.9953	2.4434
B7F6V1	tr|B7F6V1|B7F6V1_ORYSJ	cDNA clone:J023081B08, full insert sequence OS=Oryza sativa subsp. japonica PE=2 SV=1	ORYSJ	1.0666	0.0461	0.0738
Q2QT46	tr|Q2QT46|Q2QT46_ORYSJ	Os12g0407500 protein OS=Oryza sativa subsp. japonica GN=Os12g0407500 PE=2 SV=1	ORYSJ	0.9462	0.3631	0.7178
B8A8C9	sp|B8A8C9|PLA5_ORYSI	Phospholipase A1-II 5 OS=Oryza sativa subsp. indica GN=OsI_03470 PE=3 SV=1	ORYSI	0.9727	0.1514	0.0497
Q6J2K5	sp|Q6J2K5|RBOHB_ORYSI	Respiratory burst oxidase homolog protein B OS=Oryza sativa subsp. indica GN=RBOHB PE=2 SV=1	ORYSI	1.0765	0.5297	0.4966
Q9FVI3	tr|Q9FVI3|Q9FVI3_ORYSA	Alpha-tubulin OS=Oryza sativa GN=TubA1 PE=3 SV=1	ORYSA	1.0186	0.078	0.0692
B8ABA7	tr|B8ABA7|B8ABA7_ORYSI	Putative uncharacterized protein OS=Oryza sativa subsp. indica GN=OsI_04213 PE=4 SV=1	ORYSI	1.0375	1.803	2.729
B8AZ10	tr|B8AZ10|B8AZ10_ORYSI	Putative uncharacterized protein OS=Oryza sativa subsp. indica GN=OsI_20252 PE=4 SV=1	ORYSI	1.0666	0.3532	0.6792
Q9FPK6	tr|Q9FPK6|Q9FPK6_ORYSA	Aldehyde dehydrogenase OS=Oryza sativa GN=ALDH PE=2 SV=1	ORYSA	0.8395	1.9231	2.0701
B9FBD7	tr|B9FBD7|B9FBD7_ORYSJ	Putative uncharacterized protein OS=Oryza sativa subsp. japonica GN=OsJ_09447 PE=4 SV=1	ORYSJ	0.879	0.3532	0.2938
A3BLE0	tr|A3BLE0|A3BLE0_ORYSJ	Putative uncharacterized protein OS=Oryza sativa subsp. japonica GN=OsJ_24826 PE=4 SV=1	ORYSJ	0.863	0.4786	0.871
Q5Z9H5	tr|Q5Z9H5|Q5Z9H5_ORYSJ	Putative arogenate dehydrogenase isoform 2 OS=Oryza sativa subsp. japonica GN=P0655A07.10 PE=4 SV=1	ORYSJ	1.0864	0.3767	0.879
Q7XMQ4	tr|Q7XMQ4|Q7XMQ4_ORYSJ	OSJNBb0059K02.7 protein OS=Oryza sativa subsp. japonica GN=OSJNBb0059K02.7 PE=2 SV=1	ORYSJ	1.0765	0.0824	0.2884
B7E6H2	tr|B7E6H2|B7E6H2_ORYSJ	cDNA clone:001-043-H09, full insert sequence OS=Oryza sativa subsp. japonica PE=2 SV=1	ORYSJ	0.863	2.355	4.7424
Q65XH1	tr|Q65XH1|Q65XH1_ORYSJ	Os05g0378900 protein OS=Oryza sativa subsp. japonica GN=OJ1126_B11.8 PE=2 SV=1	ORYSJ	0.8472	0.3311	0.6918
B8ADG9	tr|B8ADG9|B8ADG9_ORYSI	Putative uncharacterized protein OS=Oryza sativa subsp. indica GN=OsI_00575 PE=4 SV=1	ORYSI	0.9908	0.2858	0.1738
A2Z4K2	tr|A2Z4K2|A2Z4K2_ORYSI	Putative uncharacterized protein OS=Oryza sativa subsp. indica GN=OsI_32576 PE=4 SV=1	ORYSI	1.028	0.3908	0.0649
A2YDT7	tr|A2YDT7|A2YDT7_ORYSI	Putative uncharacterized protein OS=Oryza sativa subsp. indica GN=OsI_23273 PE=4 SV=1	ORYSI	0.879	0.1644	0.207
Q5VMA5	tr|Q5VMA5|Q5VMA5_ORYSJ	Os06g0156600 protein OS=Oryza sativa subsp. japonica GN=P0046E09.15 PE=2 SV=1	ORYSJ	0.929	0.0457	0.0129
Q10P54	tr|Q10P54|Q10P54_ORYSJ	Expressed protein OS=Oryza sativa subsp. japonica GN=Os03g0246500 PE=4 SV=1	ORYSJ	1.0568	0.0625	0.2992
A2XL22	tr|A2XL22|A2XL22_ORYSI	Lipoxygenase OS=Oryza sativa subsp. indica GN=OsI_13165 PE=3 SV=1	ORYSI	0.9036	0.4246	2.5119
B9FLJ3	tr|B9FLJ3|B9FLJ3_ORYSJ	Putative uncharacterized protein OS=Oryza sativa subsp. japonica GN=OsJ_19496 PE=3 SV=1	ORYSJ	1.1376	0.5546	0.4831
B8BJD1	tr|B8BJD1|B8BJD1_ORYSI	Coatomer subunit beta OS=Oryza sativa subsp. indica GN=OsI_35302 PE=3 SV=1	ORYSI	0.955	0.3945	0.4169
Q6L5I6	tr|Q6L5I6|Q6L5I6_ORYSJ	Os05g0535900 protein OS=Oryza sativa subsp. japonica GN=OJ1741_B01.8 PE=4 SV=1	ORYSJ	1.0093	0.3048	0.5395
B7EQH8	tr|B7EQH8|B7EQH8_ORYSJ	cDNA clone:J023093O20, full insert sequence OS=Oryza sativa subsp. japonica PE=2 SV=1	ORYSJ	0.9376	0.1706	0.2992
Q6ZBZ8	tr|Q6ZBZ8|Q6ZBZ8_ORYSJ	Os08g0459300 protein OS=Oryza sativa subsp. japonica GN=P0493A04.32 PE=2 SV=1	ORYSJ	1.0965	0.4207	0.0637
Q0PVB0	tr|Q0PVB0|Q0PVB0_ORYSJ	Alpha-tubulin OS=Oryza sativa subsp. japonica GN=TubA PE=2 SV=1	ORYSJ	1.0864	0.052	0.3945
A2Y828	tr|A2Y828|A2Y828_ORYSI	Putative uncharacterized protein OS=Oryza sativa subsp. indica GN=OsI_21200 PE=4 SV=1	ORYSI	1.0568	0.2911	0.6546
Q75L89	tr|Q75L89|Q75L89_ORYSJ	Os05g0122600 protein OS=Oryza sativa subsp. japonica GN=OJ1729_E02.5 PE=4 SV=1	ORYSJ	0.9376	0.0832	0.054
Q9AUQ7	tr|Q9AUQ7|Q9AUQ7_ORYSA	Putative receptor kinase OS=Oryza sativa GN=OSJNBb0033N16.4 PE=4 SV=1	ORYSA	1.0093	0.4656	0.5058
P93438	sp|P93438|METK2_ORYSJ	S-adenosylmethionine synthase 2 OS=Oryza sativa subsp. japonica GN=SAM2 PE=2 SV=1	ORYSJ	0.8551	0.2754	0.4055
Q6ZJ16	tr|Q6ZJ16|Q6ZJ16_ORYSJ	Putative nucleic acid-binding protein OS=Oryza sativa subsp. japonica GN=OJ1150_A11.19-2 PE=2 SV=1	ORYSJ	1.1272	3.0761	0.787
A2ZCE6	tr|A2ZCE6|A2ZCE6_ORYSI	Putative uncharacterized protein OS=Oryza sativa subsp. indica GN=OsI_35452 PE=3 SV=1	ORYSI	1	0.5445	3.8371
Q01MP5	tr|Q01MP5|Q01MP5_ORYSA	H0820C10.3 protein OS=Oryza sativa GN=H0820C10.3 PE=4 SV=1	ORYSA	0.8551	0.3311	0.3698
Q6Z6B5	tr|Q6Z6B5|Q6Z6B5_ORYSJ	Os02g0328300 protein OS=Oryza sativa subsp. japonica GN=P0622F08.20 PE=2 SV=1	ORYSJ	0.8166	2.1478	0.9817
B9ET25	tr|B9ET25|B9ET25_ORYSJ	Putative uncharacterized protein OS=Oryza sativa subsp. japonica GN=OsJ_00529 PE=4 SV=1	ORYSJ	0.9036	0.3281	0.5346
Q7X5Z1	tr|Q7X5Z1|Q7X5Z1_ORYSA	OSIGBa0142I02-OSIGBa0101B20.28 protein OS=Oryza sativa GN=OSJNBa0006A01.14 PE=4 SV=3	ORYSA	1	0.1977	0.5395
A2XAM0	sp|A2XAM0|Y2550_ORYSI	Uncharacterized protein OsI_009113 OS=Oryza sativa subsp. indica GN=OsI_009113 PE=1 SV=1	ORYSI	0.9638	2.9107	0.1159
Q6ZIT9	tr|Q6ZIT9|Q6ZIT9_ORYSJ	Os08g0541400 protein OS=Oryza sativa subsp. japonica GN=OJ1211_G06.16 PE=3 SV=1	ORYSJ	0.8241	2.8314	3.8726
Q6Z3Y9	tr|Q6Z3Y9|Q6Z3Y9_ORYSJ	Os07g0694000 protein OS=Oryza sativa subsp. japonica GN=P0627E10.3 PE=2 SV=1	ORYSJ	0.9638	0.4487	0.8472
B8AJJ5	tr|B8AJJ5|B8AJJ5_ORYSI	Putative uncharacterized protein OS=Oryza sativa subsp. indica GN=OsI_09120 PE=4 SV=1	ORYSI	1.1376	1.888	2.1677
B9F8Y9	tr|B9F8Y9|B9F8Y9_ORYSJ	Putative uncharacterized protein OS=Oryza sativa subsp. japonica GN=OsJ_11229 PE=4 SV=1	ORYSJ	0.9462	0.3192	0.5649
Q9SPJ0	tr|Q9SPJ0|Q9SPJ0_ORYSA	Putative cycloartenol synthase (Fragment) OS=Oryza sativa GN=CAS1 PE=2 SV=1	ORYSA	0.8954	0.3733	0.8872
Q0E4Q5	tr|Q0E4Q5|Q0E4Q5_ORYSJ	L-lactate dehydrogenase OS=Oryza sativa subsp. japonica GN=Os02g0105400 PE=2 SV=1	ORYSJ	1.1376	0.4285	0.3981
A2YX97	tr|A2YX97|A2YX97_ORYSI	Putative uncharacterized protein OS=Oryza sativa subsp. indica GN=OsI_29965 PE=4 SV=1	ORYSI	0.929	0.0847	0.0256
Q6Z0I0	tr|Q6Z0I0|Q6Z0I0_ORYSJ	Os08g0327700 protein OS=Oryza sativa subsp. japonica GN=OSJNBa0049I01.9 PE=2 SV=1	ORYSJ	1.028	1.1482	2.9923
Q5Z8V3	tr|Q5Z8V3|Q5Z8V3_ORYSJ	Os06g0705100 protein OS=Oryza sativa subsp. japonica GN=P0018H04.9 PE=2 SV=1	ORYSJ	0.8954	4.0179	2.3768
Q6ES98	tr|Q6ES98|Q6ES98_ORYSJ	Os09g0346700 protein OS=Oryza sativa subsp. japonica GN=P0512H04.9-1 PE=2 SV=1	ORYSJ	1.0093	0.2333	0.4529
B8A7Y9	tr|B8A7Y9|B8A7Y9_ORYSI	Putative uncharacterized protein OS=Oryza sativa subsp. indica GN=OsI_01833 PE=4 SV=1	ORYSI	1	0.227	0.879
A2YVL4	tr|A2YVL4|A2YVL4_ORYSI	Putative uncharacterized protein OS=Oryza sativa subsp. indica GN=OsI_29372 PE=4 SV=1	ORYSI	0.9376	0.4831	0.2168
Q6ZCC6	tr|Q6ZCC6|Q6ZCC6_ORYSJ	Os08g0112600 protein OS=Oryza sativa subsp. japonica GN=P0498H04.23 PE=4 SV=1	ORYSJ	0.9908	2.2909	1.7701
Q5JK10	tr|Q5JK10|Q5JK10_ORYSJ	Os01g0926300 protein OS=Oryza sativa subsp. japonica GN=OSJNBa0093F16.14 PE=2 SV=1	ORYSJ	0.9638	1.3183	3.8726
Q5NBF0	tr|Q5NBF0|Q5NBF0_ORYSJ	Os01g0273300 protein OS=Oryza sativa subsp. japonica GN=P0693B08.37 PE=4 SV=1	ORYSJ	0.9638	0.1803	0.1445
Q6ZFT9	tr|Q6ZFT9|Q6ZFT9_ORYSJ	Os02g0714200 protein OS=Oryza sativa subsp. japonica GN=OJ1479_B12.23 PE=2 SV=1	ORYSJ	1.0471	0.052	0.3311
Q6ZKK5	tr|Q6ZKK5|Q6ZKK5_ORYSJ	Putative aminoimidazolecarboximide ribonucleotide transformylase OS=Oryza sativa subsp. japonica GN=OJ1119_C05.21-1 PE=2 SV=1	ORYSJ	0.9376	2.1086	2.0324
Q6ETQ7	tr|Q6ETQ7|Q6ETQ7_ORYSJ	Hydroxyproline-rich glycoprotein-like OS=Oryza sativa subsp. japonica GN=P0613F08.22 PE=4 SV=1	ORYSJ	1.1169	2.0324	1.6904
Q7XB60	tr|Q7XB60|Q7XB60_ORYSJ	Putative zeta-carotene desaturase OS=Oryza sativa subsp. japonica GN=P0431A02.33 PE=4 SV=1	ORYSJ	0.9817	1.4723	0.3436
A2XNV4	tr|A2XNV4|A2XNV4_ORYSI	Putative uncharacterized protein OS=Oryza sativa subsp. indica GN=OsI_14253 PE=4 SV=1	ORYSI	0.9727	2.421	2.421
A2X5P5	tr|A2X5P5|A2X5P5_ORYSI	Putative uncharacterized protein OS=Oryza sativa subsp. indica GN=OsI_07530 PE=4 SV=1	ORYSI	1.0765	3.4356	3.6644
A2Y5J3	tr|A2Y5J3|A2Y5J3_ORYSI	Putative uncharacterized protein OS=Oryza sativa subsp. indica GN=OsI_20262 PE=4 SV=1	ORYSI	0.9727	0.2938	0.3221
B7E3R6	tr|B7E3R6|B7E3R6_ORYSJ	cDNA clone:001-029-B04, full insert sequence OS=Oryza sativa subsp. japonica PE=2 SV=1	ORYSJ	1.1803	0.2729	0.4613
B8AKQ1	tr|B8AKQ1|B8AKQ1_ORYSI	Putative uncharacterized protein OS=Oryza sativa subsp. indica GN=OsI_10925 PE=4 SV=1	ORYSI	1.0186	1.3804	2.8314
P12123-2	sp|P12123-2|CYB6_ORYSJ	Isoform 2 of Cytochrome b6 OS=Oryza sativa subsp. japonica GN=petB	ORYSJ	1.1482	2.8314	1.9055
B8AR37	tr|B8AR37|B8AR37_ORYSI	Putative uncharacterized protein OS=Oryza sativa subsp. indica GN=OsI_13426 PE=4 SV=1	ORYSI	1.0666	0.0802	0.2421
A2XFY9	tr|A2XFY9|A2XFY9_ORYSI	Putative uncharacterized protein OS=Oryza sativa subsp. indica GN=OsI_11289 PE=4 SV=1	ORYSI	0.9727	2.6792	2.3121
B8AZB8	tr|B8AZB8|B8AZB8_ORYSI	Putative uncharacterized protein OS=Oryza sativa subsp. indica GN=OsI_20375 PE=4 SV=1	ORYSI	0.8954	0.3499	0.278
Q75L83	tr|Q75L83|Q75L83_ORYSJ	Putative SF16 protein OS=Oryza sativa subsp. japonica GN=OJ1729_E02.11 PE=2 SV=2	ORYSJ	1.1482	0.3767	0.5445
Q10KX6	tr|Q10KX6|Q10KX6_ORYSJ	Os03g0367000 protein OS=Oryza sativa subsp. japonica GN=Os03g0367000 PE=2 SV=1	ORYSJ	0.929	0.4656	0.278
B8AFL1	tr|B8AFL1|B8AFL1_ORYSI	Putative uncharacterized protein OS=Oryza sativa subsp. indica GN=OsI_06739 PE=4 SV=1	ORYSI	1.0965	2.704	3.767
Q65WW3	tr|Q65WW3|Q65WW3_ORYSJ	Os05g0474600 protein OS=Oryza sativa subsp. japonica GN=P0486C01.12 PE=2 SV=1	ORYSJ	1.0765	0.5248	3.281
Q6F4N5	tr|Q6F4N5|Q6F4N5_ORYSJ	Eukaryotic aspartyl protease family protein, expressed OS=Oryza sativa subsp. japonica GN=Radc1 PE=2 SV=1	ORYSJ	0.8395	0.1306	0.0773
B9G1G0	tr|B9G1G0|B9G1G0_ORYSJ	Putative uncharacterized protein OS=Oryza sativa subsp. japonica GN=OsJ_27689 PE=4 SV=1	ORYSJ	1.0375	4.2855	5.0119
Q10SU0	tr|Q10SU0|Q10SU0_ORYSJ	Os03g0111200 protein OS=Oryza sativa subsp. japonica GN=Os03g0111200 PE=2 SV=1	ORYSJ	1.0765	0.3802	0.138
B7E355	tr|B7E355|B7E355_ORYSJ	Profilin OS=Oryza sativa subsp. japonica PE=2 SV=1	ORYSJ	0.9376	0.2128	0.1888
Q5Z9D5	tr|Q5Z9D5|Q5Z9D5_ORYSJ	Os06g0553200 protein OS=Oryza sativa subsp. japonica GN=P0427B07.25 PE=2 SV=1	ORYSJ	0.8241	0.0625	0.2559
Q53JF7	tr|Q53JF7|Q53JF7_ORYSJ	ABA/WDS induced protein, expressed OS=Oryza sativa subsp. japonica GN=Os11g0167800 PE=2 SV=1	ORYSJ	0.9908	0.4786	0.0794
Q5W6R2	tr|Q5W6R2|Q5W6R2_ORYSJ	Os05g0346400 protein OS=Oryza sativa subsp. japonica GN=B1164G01.4 PE=2 SV=1	ORYSJ	0.912	0.1614	0.133
A2ZN55	tr|A2ZN55|A2ZN55_ORYSI	Putative uncharacterized protein OS=Oryza sativa subsp. indica GN=OsI_39269 PE=4 SV=1	ORYSI	0.9204	3.1333	1.3552
Q7XJ13	tr|Q7XJ13|Q7XJ13_ORYSJ	Chloroplast nucleoid DNA-binding protein-like protein OS=Oryza sativa subsp. japonica GN=P0478E02.13 PE=3 SV=1	ORYSJ	1.1169	2.1878	1.2359
Q8S125	tr|Q8S125|Q8S125_ORYSJ	Os01g0787600 protein OS=Oryza sativa subsp. japonica GN=P0415A04.28-1 PE=2 SV=1	ORYSJ	1.1376	1.7219	2.704
B7E6V7	tr|B7E6V7|B7E6V7_ORYSJ	cDNA clone:001-039-D01, full insert sequence OS=Oryza sativa subsp. japonica PE=2 SV=1	ORYSJ	0.9817	2.3335	2.9923
Q10KP4	tr|Q10KP4|Q10KP4_ORYSJ	Cys/Met metabolism PLP-dependent enzyme family protein, expressed OS=Oryza sativa subsp. japonica GN=LOC_Os03g25940 PE=3 SV=1	ORYSJ	0.9462	0.2188	1.0666
A2WQY7	tr|A2WQY7|A2WQY7_ORYSI	Putative uncharacterized protein OS=Oryza sativa subsp. indica GN=OsI_02273 PE=4 SV=1	ORYSI	0.9036	0.5598	0.4786
Q10LX6	tr|Q10LX6|Q10LX6_ORYSJ	Expressed protein OS=Oryza sativa subsp. japonica GN=LOC_Os03g21370 PE=4 SV=1	ORYSJ	1.0765	1.6596	0.2421
Q9LX04	tr|Q9LX04|Q9LX04_ORYSJ	Os06g0104300 protein OS=Oryza sativa subsp. japonica GN=P0644B06.1 PE=2 SV=1	ORYSJ	0.863	0.492	0.4529
Q8W5J0	tr|Q8W5J0|Q8W5J0_ORYSA	Putative myosin OS=Oryza sativa GN=OSJNBb0049A16.3 PE=4 SV=1	ORYSA	0.8551	0.3597	0.4285
A2XVK6	tr|A2XVK6|A2XVK6_ORYSI	Putative uncharacterized protein OS=Oryza sativa subsp. indica GN=OsI_16665 PE=4 SV=1	ORYSI	0.863	1.5704	2.0324
Q850W6	tr|Q850W6|Q850W6_ORYSJ	Os03g0452300 protein OS=Oryza sativa subsp. japonica GN=OSJNBa0037J17.7 PE=2 SV=1	ORYSJ	0.9638	1.6596	0.2992
B8AHN8	tr|B8AHN8|B8AHN8_ORYSI	Putative uncharacterized protein OS=Oryza sativa subsp. indica GN=OsI_08745 PE=4 SV=1	ORYSI	1.1912	0.5105	0.4699
Q75IR4	tr|Q75IR4|Q75IR4_ORYSJ	Putative arabinogalactan protein OS=Oryza sativa subsp. japonica GN=OSJNBb0099P06.9 PE=4 SV=1	ORYSJ	1.1272	0.2992	0.118
Q0DSD6	tr|Q0DSD6|Q0DSD6_ORYSJ	Os03g0315800 protein (Fragment) OS=Oryza sativa subsp. japonica GN=Os03g0315800 PE=4 SV=1	ORYSJ	0.8472	1.7701	0.302
B8A9T7	tr|B8A9T7|B8A9T7_ORYSI	Putative uncharacterized protein OS=Oryza sativa subsp. indica GN=OsI_03826 PE=4 SV=1	ORYSI	0.879	0.3908	0.2559
Q8S7T4	tr|Q8S7T4|Q8S7T4_ORYSJ	Photosystem I P700 chlorophyll A apoprotein A2 OS=Oryza sativa subsp. japonica GN=OSJNBb0005J14.17 PE=3 SV=1	ORYSJ	0.8166	6.368	4.1687
Q53PY3	tr|Q53PY3|Q53PY3_ORYSJ	Expressed protein OS=Oryza sativa subsp. japonica GN=Os11g0150400 PE=4 SV=1	ORYSJ	1.1376	0.0991	0.1009
A2XAX4	tr|A2XAX4|A2XAX4_ORYSI	Putative uncharacterized protein OS=Oryza sativa subsp. indica GN=OsI_09406 PE=4 SV=1	ORYSI	0.863	0.4446	0.2911
Q6Z7F5	tr|Q6Z7F5|Q6Z7F5_ORYSJ	Os02g0564000 protein OS=Oryza sativa subsp. japonica GN=P0020C11.10 PE=2 SV=1	ORYSJ	0.8017	3.8371	2.4434
Q7EY69	tr|Q7EY69|Q7EY69_ORYSJ	Os08g0427900 protein OS=Oryza sativa subsp. japonica GN=OSJNBb0032E15.120 PE=4 SV=1	ORYSJ	0.929	0.3221	0.6252
Q7XQK2	tr|Q7XQK2|Q7XQK2_ORYSJ	HMG protein OS=Oryza sativa subsp. japonica GN=OSJNBa0017B10.6 PE=2 SV=2	ORYSJ	0.8954	0.413	0.2559
A2XG08	tr|A2XG08|A2XG08_ORYSI	Putative uncharacterized protein OS=Oryza sativa subsp. indica GN=OsI_11309 PE=4 SV=1	ORYSI	0.8872	0.0759	0.1271
Q6H443	tr|Q6H443|Q6H443_ORYSJ	Os09g0279500 protein OS=Oryza sativa subsp. japonica GN=P0651G05.3 PE=2 SV=1	ORYSJ	0.9036	1.3804	0.2938
Q69X86	tr|Q69X86|Q69X86_ORYSJ	Putative short chain dehydrogenase/reductase OS=Oryza sativa subsp. japonica GN=P0633E08.23 PE=2 SV=1	ORYSJ	0.9204	2.1478	1.803
Q8RU06	tr|Q8RU06|Q8RU06_ORYSJ	Cellulase containing protein, expressed OS=Oryza sativa subsp. japonica GN=OJ1208D02.5 PE=2 SV=1	ORYSJ	1.0965	3.0761	1.5849
B8AXU9	tr|B8AXU9|B8AXU9_ORYSI	Putative uncharacterized protein OS=Oryza sativa subsp. indica GN=OsI_18372 PE=4 SV=1	ORYSI	1.028	0.3192	1.4191
Q5VQS0	tr|Q5VQS0|Q5VQS0_ORYSJ	Os01g0812050 protein OS=Oryza sativa subsp. japonica GN=P0425G02.19 PE=4 SV=1	ORYSJ	1.0666	0.4446	0.3251
Q7Y140	tr|Q7Y140|Q7Y140_ORYSJ	Calreticulin, putative, expressed OS=Oryza sativa subsp. japonica GN=OSJNBa0078D06.28 PE=2 SV=1	ORYSJ	0.9817	0.278	0.078
Q7XWK2	tr|Q7XWK2|Q7XWK2_ORYSJ	OSJNBa0052O21.16 protein OS=Oryza sativa subsp. japonica GN=OSJNBa0052O21.16 PE=3 SV=2	ORYSJ	1.1588	1.5276	2.884
Q8H4Q9	tr|Q8H4Q9|Q8H4Q9_ORYSJ	GTP-binding protein Rab6 OS=Oryza sativa subsp. japonica GN=OJ1457_D07.114 PE=3 SV=1	ORYSJ	1.0568	0.5297	0.278
Q8W2Z2	tr|Q8W2Z2|Q8W2Z2_ORYSA	Putative exohydrolase OS=Oryza sativa GN=OSJNBa0069E14.8 PE=4 SV=1	ORYSA	0.9036	0.5754	0.078
Q75IR7	tr|Q75IR7|Q75IR7_ORYSJ	Os05g0163000 protein OS=Oryza sativa subsp. japonica GN=OSJNBb0099P06.6 PE=3 SV=1	ORYSJ	1.0375	1.7539	2.4434
Q6Z3F9	tr|Q6Z3F9|Q6Z3F9_ORYSJ	Os08g0553800 protein OS=Oryza sativa subsp. japonica GN=OSJNBb0011H15.39-1 PE=2 SV=1	ORYSJ	1.1912	2.0324	1.5417
Q10R77	tr|Q10R77|Q10R77_ORYSJ	Ribulose-phosphate 3-epimerase OS=Oryza sativa subsp. japonica GN=Os03g0169100 PE=2 SV=1	ORYSJ	0.912	3.0761	2.2491
Q688Q8	tr|Q688Q8|Q688Q8_ORYSJ	Putative acetylornithine aminotransferase OS=Oryza sativa subsp. japonica GN=OSJNBa0056I11.12 PE=3 SV=1	ORYSJ	1	2.6792	5.1523
Q7XRF3	tr|Q7XRF3|Q7XRF3_ORYSJ	OSJNBa0006M15.14 protein OS=Oryza sativa subsp. japonica GN=OSJNBa0006M15.14 PE=2 SV=2	ORYSJ	0.9462	0.1057	0.4529
Q2QLS3	tr|Q2QLS3|Q2QLS3_ORYSJ	Alpha-amylase/trypsin inhibitor, putative, expressed OS=Oryza sativa subsp. japonica GN=Os12g0630500 PE=2 SV=1	ORYSJ	1.1912	6.6069	34.0408
Q7XBW5	sp|Q7XBW5|PAP3_ORYSJ	Probable plastid-lipid-associated protein 3, chloroplastic OS=Oryza sativa subsp. japonica GN=PAP3 PE=3 SV=1	ORYSJ	0.9727	2.2491	2.7542
Q7Y1C9	tr|Q7Y1C9|Q7Y1C9_ORYSJ	Putative uncharacterized protein OSJNBa0033P04.24 OS=Oryza sativa subsp. japonica GN=OSJNBa0033P04.24 PE=4 SV=1	ORYSJ	1.1272	0.3192	0.3873
B8BDK5	tr|B8BDK5|B8BDK5_ORYSI	Putative uncharacterized protein OS=Oryza sativa subsp. indica GN=OsI_32076 PE=4 SV=1	ORYSI	0.8241	1.3804	0.2512
Q0JFY5	tr|Q0JFY5|Q0JFY5_ORYSJ	Os01g0953600 protein OS=Oryza sativa subsp. japonica GN=Os01g0953600 PE=4 SV=1	ORYSJ	0.8472	1.2706	2.8314
Q9AWQ0	tr|Q9AWQ0|Q9AWQ0_ORYSJ	Os01g0323000 protein OS=Oryza sativa subsp. japonica GN=P0426D06.43 PE=3 SV=1	ORYSJ	0.912	0.1459	0.2168
Q0DJJ0	tr|Q0DJJ0|Q0DJJ0_ORYSJ	Os05g0273800 protein OS=Oryza sativa subsp. japonica GN=Os05g0273800 PE=2 SV=1	ORYSJ	1.0093	0.1959	0.1959
Q9XHW8	tr|Q9XHW8|Q9XHW8_ORYSJ	Os01g0249200 protein OS=Oryza sativa subsp. japonica GN=OSJNBa0049B20.25 PE=2 SV=1	ORYSJ	0.9462	0.52	0.0409
Q6ZLM6	tr|Q6ZLM6|Q6ZLM6_ORYSJ	Os07g0246300 protein OS=Oryza sativa subsp. japonica GN=OJ1058_C08.35 PE=2 SV=1	ORYSJ	1	0.5346	0.3105
C7IZR2	tr|C7IZR2|C7IZR2_ORYSJ	Os03g0417800 protein (Fragment) OS=Oryza sativa subsp. japonica GN=Os03g0417800 PE=4 SV=1	ORYSJ	1.0666	0.1722	0.1977
Q6H6B9	tr|Q6H6B9|Q6H6B9_ORYSJ	Os02g0169900 protein OS=Oryza sativa subsp. japonica GN=P0669G09.32 PE=2 SV=1	ORYSJ	0.8872	2.2699	1.5276
B8AHU1	tr|B8AHU1|B8AHU1_ORYSI	DNA-directed RNA polymerase OS=Oryza sativa subsp. indica GN=OsI_05888 PE=3 SV=1	ORYSI	0.9204	0.3565	0.5916
Q7XXR3	tr|Q7XXR3|Q7XXR3_ORYSJ	GDSL-like Lipase/Acylhydrolase family protein, expressed OS=Oryza sativa subsp. japonica GN=Os11g0708400 PE=2 SV=1	ORYSJ	1.0186	0.4571	0.1355
Q942J6	tr|Q942J6|Q942J6_ORYSJ	Os01g0816700 protein OS=Oryza sativa subsp. japonica GN=B1148D12.11 PE=4 SV=1	ORYSJ	1.0965	8.091	1.3804
Q53K24	tr|Q53K24|Q53K24_ORYSJ	Adenylyl cyclase-associated protein OS=Oryza sativa subsp. japonica PE=3 SV=1	ORYSJ	0.9638	0.6546	0.3837
Q0DJA7	tr|Q0DJA7|Q0DJA7_ORYSJ	Os05g0306000 protein OS=Oryza sativa subsp. japonica GN=Os05g0306000 PE=2 SV=1	ORYSJ	0.8395	0.0724	0.3192
Q6YY47	tr|Q6YY47|Q6YY47_ORYSJ	Os02g0588500 protein OS=Oryza sativa subsp. japonica GN=OSJNBb0046O12.21 PE=4 SV=1	ORYSJ	1.0093	0.5346	0.4055
Q10HD0	sp|Q10HD0|CB23_ORYSJ	Chlorophyll a-b binding protein, chloroplastic OS=Oryza sativa subsp. japonica GN=RCABP89 PE=2 SV=1	ORYSJ	1.0093	2.2909	1.9409
Q6L4L7	tr|Q6L4L7|Q6L4L7_ORYSJ	Putative glyoxysomal fatty acid beta-oxidation multifunctional protein OS=Oryza sativa subsp. japonica GN=P0530H10.17 PE=3 SV=1	ORYSJ	0.9638	0.16	0.7112
Q75LE2	tr|Q75LE2|Q75LE2_ORYSJ	Os03g0843100 protein OS=Oryza sativa subsp. japonica GN=OSJNBa0032G11.3 PE=2 SV=1	ORYSJ	0.863	2.2284	2.355
Q0JLS4	tr|Q0JLS4|Q0JLS4_ORYSJ	Os01g0575500 protein OS=Oryza sativa subsp. japonica GN=Os01g0575500 PE=4 SV=1	ORYSJ	1.1588	0.2704	0.3802
Q6Z7B0	tr|Q6Z7B0|Q6Z7B0_ORYSJ	Dnak-type molecular chaperone Bip OS=Oryza sativa subsp. japonica GN=P0036E06.29 PE=2 SV=1	ORYSJ	0.8954	0.4786	5.0119
A2WY84	tr|A2WY84|A2WY84_ORYSI	Putative uncharacterized protein OS=Oryza sativa subsp. indica GN=OsI_04888 PE=4 SV=1	ORYSI	0.9908	2.9648	1.6596
Q5VP55	tr|Q5VP55|Q5VP55_ORYSJ	Os06g0145600 protein OS=Oryza sativa subsp. japonica GN=P0036F10.9 PE=2 SV=1	ORYSJ	1.028	0.1528	0.1923
A3A366	tr|A3A366|A3A366_ORYSJ	Putative uncharacterized protein OS=Oryza sativa subsp. japonica GN=OsJ_05390 PE=4 SV=1	ORYSJ	1.0093	0.4406	0.3698
A2YGV2	tr|A2YGV2|A2YGV2_ORYSI	Peptidyl-prolyl cis-trans isomerase OS=Oryza sativa subsp. indica GN=OsI_24414 PE=3 SV=1	ORYSI	1.0186	0.413	0.8472
Q53N80	tr|Q53N80|Q53N80_ORYSJ	Os11g0242400 protein OS=Oryza sativa subsp. japonica GN=Os11g0242400 PE=2 SV=1	ORYSJ	0.955	2.0324	0.7047
A2Z556	tr|A2Z556|A2Z556_ORYSI	Putative uncharacterized protein OS=Oryza sativa subsp. indica GN=OsI_32784 PE=4 SV=1	ORYSI	0.9638	0.3908	0.787
Q8H4F1	tr|Q8H4F1|Q8H4F1_ORYSJ	Os07g0601600 protein OS=Oryza sativa subsp. japonica GN=OJ2013_G04.118 PE=4 SV=1	ORYSJ	0.9817	0.3076	0.2089
Q6Z9X3	tr|Q6Z9X3|Q6Z9X3_ORYSJ	Os08g0407200 protein OS=Oryza sativa subsp. japonica GN=P0453D01.16-1 PE=2 SV=1	ORYSJ	0.8954	0.4325	0.6792
Q8RVD3	tr|Q8RVD3|Q8RVD3_ORYSJ	ATPase I subunit OS=Oryza sativa subsp. japonica GN=OSJNBa0034L04.43 PE=3 SV=1	ORYSJ	1.1912	2.2699	0.5297
Q9FVC7	tr|Q9FVC7|Q9FVC7_ORYSA	Subtilase OS=Oryza sativa PE=2 SV=1	ORYSA	0.8551	1.4191	3.1333
Q0DWN6	tr|Q0DWN6|Q0DWN6_ORYSJ	Proliferating cell nuclear antigen OS=Oryza sativa subsp. japonica GN=Os02g0805200 PE=2 SV=1	ORYSJ	1.1169	0.3873	0.3532
Q84VA6	tr|Q84VA6|Q84VA6_ORYSJ	Os04g0408600 protein OS=Oryza sativa subsp. japonica GN=Os04g0408600 PE=2 SV=1	ORYSJ	1.1169	0.227	0.1959
Q6H798	tr|Q6H798|Q6H798_ORYSJ	Os02g0525900 protein OS=Oryza sativa subsp. japonica GN=P0458B05.3 PE=2 SV=1	ORYSJ	1.0765	0.0912	0.3105
Q6ZBI5	tr|Q6ZBI5|Q6ZBI5_ORYSJ	Os08g0543600 protein OS=Oryza sativa subsp. japonica GN=P0623F08.8 PE=2 SV=1	ORYSJ	0.8241	0.4207	0.8551
Q94IY5	tr|Q94IY5|Q94IY5_ORYSJ	Putative alpha-L-arabinofuranosidase/beta-D-xylosidase isoenzyme ARA-I OS=Oryza sativa subsp. japonica GN=OSJNBa0025P13.15 PE=4 SV=1	ORYSJ	0.8318	0.5248	0.1786
Q0JA71	tr|Q0JA71|Q0JA71_ORYSJ	Os04g0613200 protein OS=Oryza sativa subsp. japonica GN=Os04g0613200 PE=2 SV=1	ORYSJ	1.0093	0.4742	0.2805
Q84T71	tr|Q84T71|Q84T71_ORYSJ	Os03g0854100 protein OS=Oryza sativa subsp. japonica GN=Os03g0854100 PE=4 SV=1	ORYSJ	1	0.3133	0.1009
Q6AVV2	tr|Q6AVV2|Q6AVV2_ORYSJ	Myosin heavy chain class XI E3 protein, putative OS=Oryza sativa subsp. japonica GN=OSJNBb0024N19.13 PE=4 SV=1	ORYSJ	0.9638	0.5105	0.4699
Q2QU06	tr|Q2QU06|Q2QU06_ORYSJ	60 kDa chaperonin alpha subunit OS=Oryza sativa subsp. japonica GN=Os12g0277500 PE=2 SV=1	ORYSJ	0.863	1.9055	0.2655
Q8H4L8	tr|Q8H4L8|Q8H4L8_ORYSJ	Allergen RA16 OS=Oryza sativa subsp. japonica GN=OJ1116_C08.118 PE=4 SV=1	ORYSJ	1.1695	0.8166	12.0226
Q7XTM8	tr|Q7XTM8|Q7XTM8_ORYSJ	OSJNBa0033G05.17 protein OS=Oryza sativa subsp. japonica GN=OSJNBa0033G05.17 PE=2 SV=2	ORYSJ	1.1912	2.6303	3.4041
A2WLL0	tr|A2WLL0|A2WLL0_ORYSI	Putative uncharacterized protein OS=Oryza sativa subsp. indica GN=OsI_00725 PE=4 SV=1	ORYSI	0.9727	0.5152	0.0673
Q10S92	tr|Q10S92|Q10S92_ORYSJ	EF hand family protein, expressed OS=Oryza sativa subsp. japonica GN=Os03g0130500 PE=4 SV=1	ORYSJ	0.9727	0.3311	0.2965
Q6YUR8	tr|Q6YUR8|Q6YUR8_ORYSJ	Cold shock domain protein 1 OS=Oryza sativa subsp. japonica GN=OSJNBb0088N06.21 PE=2 SV=1	ORYSJ	0.9908	0.1905	0.1614
Q7FAX1	tr|Q7FAX1|Q7FAX1_ORYSJ	OSJNBa0004N05.7 protein OS=Oryza sativa subsp. japonica GN=OSJNBa0004N05.7 PE=2 SV=1	ORYSJ	0.8091	3.6983	5.7544
Q7XCY0	tr|Q7XCY0|Q7XCY0_ORYSJ	Os10g0511400 protein OS=Oryza sativa subsp. japonica GN=Os10g0511400 PE=2 SV=2	ORYSJ	1.0965	2.0701	3.3419
Q6H6C7	tr|Q6H6C7|Q6H6C7_ORYSJ	Phosphoglycerate kinase OS=Oryza sativa subsp. japonica GN=P0669G09.19 PE=2 SV=1	ORYSJ	1.0471	1.3552	4.0551
Q6K680	tr|Q6K680|Q6K680_ORYSJ	Cytochrome b5 domain-containing protein-like OS=Oryza sativa subsp. japonica GN=P0700F06.22 PE=4 SV=1	ORYSJ	1.1066	0.4831	0.3221
Q6ZH98	tr|Q6ZH98|Q6ZH98_ORYSJ	Peptidyl-prolyl cis-trans isomerase OS=Oryza sativa subsp. japonica GN=OJ1020_C02.14 PE=2 SV=1	ORYSJ	1.0186	0.631	0.2128
B7EGM8	tr|B7EGM8|B7EGM8_ORYSJ	cDNA clone:J023025J18, full insert sequence OS=Oryza sativa subsp. japonica PE=2 SV=1	ORYSJ	1.0568	0.2754	0.1754
Q9LKM3	tr|Q9LKM3|Q9LKM3_ORYSI	Phospholipase D OS=Oryza sativa subsp. indica GN=RPLD3 PE=3 SV=1	ORYSI	1.0375	1.3305	0.166
Q2R6X3	tr|Q2R6X3|Q2R6X3_ORYSJ	Cytochrome P450 family protein, expressed OS=Oryza sativa subsp. japonica GN=Os11g0289700 PE=3 SV=1	ORYSJ	1	0.2128	0.1706
Q6YZF8	tr|Q6YZF8|Q6YZF8_ORYSJ	Os08g0534900 protein OS=Oryza sativa subsp. japonica GN=P0702C09.22 PE=2 SV=1	ORYSJ	1.1482	0.4742	0.3251
Q60E66	tr|Q60E66|Q60E66_ORYSJ	Os05g0387200 protein OS=Oryza sativa subsp. japonica GN=OSJNBa0073E05.10 PE=2 SV=1	ORYSJ	1.1912	1.7219	0.4966
B9EV54	tr|B9EV54|B9EV54_ORYSJ	Putative uncharacterized protein OS=Oryza sativa subsp. japonica GN=OsJ_01243 PE=4 SV=1	ORYSJ	1.1169	1.4859	2.1281
Q5Z6G7	tr|Q5Z6G7|Q5Z6G7_ORYSJ	Os06g0697000 protein OS=Oryza sativa subsp. japonica GN=P0028E05.23 PE=2 SV=1	ORYSJ	1.0568	0.6252	0.2312
Q8H813	tr|Q8H813|Q8H813_ORYSJ	Caleosin, putative, expressed OS=Oryza sativa subsp. japonica GN=OJ1743A09.14 PE=4 SV=1	ORYSJ	1.0568	0.2535	13.8038
A2YR01	tr|A2YR01|A2YR01_ORYSI	Putative uncharacterized protein OS=Oryza sativa subsp. indica GN=OsI_27728 PE=3 SV=1	ORYSI	0.8954	3.8726	4.6559
Q6AV57	tr|Q6AV57|Q6AV57_ORYSJ	Os03g0691400 protein OS=Oryza sativa subsp. japonica GN=OSJNBb0101N11.4 PE=2 SV=1	ORYSJ	0.9204	0.6081	0.2582
Q75I27	tr|Q75I27|Q75I27_ORYSJ	Cucumisin-like serine protease, putative, expressed OS=Oryza sativa subsp. japonica GN=OSJNBa0091E13.30 PE=4 SV=1	ORYSJ	0.863	0.2489	0.0597
Q7XQ93	tr|Q7XQ93|Q7XQ93_ORYSJ	OSJNBa0018M05.15 protein OS=Oryza sativa subsp. japonica GN=OSJNBa0018M05.15 PE=2 SV=2	ORYSJ	1.0471	1.9409	3.0761
Q6K5G8	tr|Q6K5G8|Q6K5G8_ORYSJ	Glyceraldehyde-3-phosphate dehydrogenase OS=Oryza sativa subsp. japonica GN=OJ1791_B03.34 PE=2 SV=1	ORYSJ	0.9908	5.3456	10.7647
A2XG55	sp|A2XG55|LEA1_ORYSI	Late embryogenesis abundant protein 1 OS=Oryza sativa subsp. indica GN=LEA1 PE=1 SV=2	ORYSI	0.9817	0.1556	20.3236
Q2QVC1	tr|Q2QVC1|Q2QVC1_ORYSJ	Argininosuccinate synthase, chloroplast, putative, expressed OS=Oryza sativa subsp. japonica GN=Os12g0235800 PE=3 SV=1	ORYSJ	0.8395	1.3804	2.6546
Q651F0	tr|Q651F0|Q651F0_ORYSJ	Os09g0539100 protein OS=Oryza sativa subsp. japonica GN=B1274F11.6 PE=3 SV=1	ORYSJ	1.0666	1.3552	2.6303
B9EYF0	tr|B9EYF0|B9EYF0_ORYSJ	Putative uncharacterized protein OS=Oryza sativa subsp. japonica GN=OsJ_02876 PE=4 SV=1	ORYSJ	0.9376	0.4446	0.1169
B8AWG7	tr|B8AWG7|B8AWG7_ORYSI	Putative uncharacterized protein OS=Oryza sativa subsp. indica GN=OsI_20925 PE=3 SV=1	ORYSI	0.912	2.2491	5.8614
B8ASU6	tr|B8ASU6|B8ASU6_ORYSI	T-complex protein 1 subunit alpha OS=Oryza sativa subsp. indica GN=OsI_16908 PE=3 SV=1	ORYSI	0.9727	0.6607	0.492
Q0DKX3	tr|Q0DKX3|Q0DKX3_ORYSJ	Os05g0137400 protein OS=Oryza sativa subsp. japonica GN=Os05g0137400 PE=2 SV=1	ORYSJ	1.0568	1.4723	2.3121
Q5U1Q4	tr|Q5U1Q4|Q5U1Q4_ORYSJ	Class III peroxidase 39 OS=Oryza sativa subsp. japonica GN=prx39 PE=2 SV=1	ORYSJ	0.929	0.1738	0.0649
Q2RBQ5	tr|Q2RBQ5|Q2RBQ5_ORYSJ	Leucine-rich repeat family protein, putative, expressed OS=Oryza sativa subsp. japonica GN=LOC_Os11g01200 PE=3 SV=1	ORYSJ	1.0765	0.4831	0.4018
B9FU88	tr|B9FU88|B9FU88_ORYSJ	Putative uncharacterized protein OS=Oryza sativa subsp. japonica GN=OsJ_25143 PE=4 SV=1	ORYSJ	1.0568	1.803	2.1086
Q9LGA3	tr|Q9LGA3|Q9LGA3_ORYSJ	Os01g0128400 protein OS=Oryza sativa subsp. japonica GN=P0408F06.4 PE=4 SV=1	ORYSJ	0.8091	0.5495	2.0512
Q8LIL4	tr|Q8LIL4|Q8LIL4_ORYSJ	Os07g0271000 protein OS=Oryza sativa subsp. japonica GN=OJ1001_C01.113 PE=2 SV=2	ORYSJ	0.9462	4.8306	10.3753
Q7XMG3	tr|Q7XMG3|Q7XMG3_ORYSJ	OSJNBa0028I23.19 protein OS=Oryza sativa subsp. japonica GN=OSJNBa0028I23.19 PE=4 SV=1	ORYSJ	0.863	0.5012	0.4325
Q8GTL0	tr|Q8GTL0|Q8GTL0_ORYSJ	Putative glycine-rich cell wall protein OS=Oryza sativa subsp. japonica GN=OJ1165_F02.118 PE=4 SV=1	ORYSJ	1.0186	2.2909	0.4571
Q10FN6	tr|Q10FN6|Q10FN6_ORYSJ	Os03g0661300 protein OS=Oryza sativa subsp. japonica GN=Os03g0661300 PE=2 SV=1	ORYSJ	1.0864	0.3499	0.0461
Q658B2	tr|Q658B2|Q658B2_ORYSJ	Os01g0108200 protein OS=Oryza sativa subsp. japonica GN=P0482C06.18 PE=2 SV=1	ORYSJ	0.955	0.5546	0.3837
Q6YX89	tr|Q6YX89|Q6YX89_ORYSJ	Cyclase-like protein OS=Oryza sativa subsp. japonica GN=P0646B04.11 PE=4 SV=1	ORYSJ	1.0965	1.9953	2.6546
Q75GT3	sp|Q75GT3|CLPB2_ORYSJ	Chaperone protein ClpB2, chloroplastic OS=Oryza sativa subsp. japonica GN=CLPB2 PE=2 SV=1	ORYSJ	1.1482	1.7378	2.9648
Q6Z7S2	tr|Q6Z7S2|Q6Z7S2_ORYSJ	Class III peroxidase 31 OS=Oryza sativa subsp. japonica GN=P0516G10.25 PE=2 SV=1	ORYSJ	1.0765	1.803	0.1318
B9G4W2	tr|B9G4W2|B9G4W2_ORYSJ	Putative uncharacterized protein OS=Oryza sativa subsp. japonica GN=OsJ_30230 PE=4 SV=1	ORYSJ	1.1066	0.2582	0.1803
A2XQV4	sp|A2XQV4|ETFB_ORYSI	Electron transfer flavoprotein subunit beta, mitochondrial OS=Oryza sativa subsp. indica GN=ETFB PE=3 SV=1	ORYSI	0.9727	1.4454	2.2909
B8AIZ7	tr|B8AIZ7|B8AIZ7_ORYSI	Putative uncharacterized protein OS=Oryza sativa subsp. indica GN=OsI_07496 PE=4 SV=1	ORYSI	0.955	0.787	4.7424
B8AYG0	tr|B8AYG0|B8AYG0_ORYSI	Putative uncharacterized protein OS=Oryza sativa subsp. indica GN=OsI_18529 PE=3 SV=1	ORYSI	0.9462	0.5395	0.2355
Q53Q17	tr|Q53Q17|Q53Q17_ORYSJ	Expressed protein OS=Oryza sativa subsp. japonica GN=Os11g0241700 PE=4 SV=1	ORYSJ	1.0864	0.2884	0.0535
Q7XXQ8	tr|Q7XXQ8|Q7XXQ8_ORYSJ	Os06g0232000 protein OS=Oryza sativa subsp. japonica GN=P0479H10.4-1 PE=2 SV=1	ORYSJ	0.9376	0.5861	0.3698
Q9FTN6	tr|Q9FTN6|Q9FTN6_ORYSJ	Os01g0106300 protein OS=Oryza sativa subsp. japonica GN=P0005A05.17 PE=2 SV=1	ORYSJ	1.0965	0.3221	0.1057
Q2QNK9	tr|Q2QNK9|Q2QNK9_ORYSJ	UDP-glucoronosyl and UDP-glucosyl transferase family protein, expressed OS=Oryza sativa subsp. japonica GN=LOC_Os12g37510 PE=3 SV=1	ORYSJ	0.871	0.4169	0.0982
Q7XZH5	tr|Q7XZH5|Q7XZH5_ORYSJ	Os03g0810800 protein OS=Oryza sativa subsp. japonica GN=OSJNBb0033J23.3 PE=2 SV=1	ORYSJ	1.0864	0.52	0.263
Q10SE8	tr|Q10SE8|Q10SE8_ORYSJ	50S ribosomal protein L5, chloroplast, putative, expressed OS=Oryza sativa subsp. japonica GN=Os03g0125000 PE=2 SV=1	ORYSJ	1.1169	1.5996	0.2399
Q945E9	tr|Q945E9|Q945E9_ORYSA	JIOsPR10 OS=Oryza sativa PE=2 SV=1	ORYSA	1.1482	0.4699	0.3767
A2Y9F9	tr|A2Y9F9|A2Y9F9_ORYSI	Putative uncharacterized protein OS=Oryza sativa subsp. indica GN=OsI_21704 PE=4 SV=1	ORYSI	0.8091	0.3311	0.2128
Q7X8H9	tr|Q7X8H9|Q7X8H9_ORYSJ	Os07g0216700 protein OS=Oryza sativa subsp. japonica GN=OJ1080_F08.106 PE=2 SV=1	ORYSJ	1.0666	0.8318	7.379
Q8H8T0	sp|Q8H8T0|RGP1_ORYSJ	UDP-arabinopyranose mutase 1 OS=Oryza sativa subsp. japonica GN=UAM1 PE=1 SV=1	ORYSJ	1.0666	0.492	0.0752
Q9SDJ2	tr|Q9SDJ2|Q9SDJ2_ORYSJ	Os01g0279100 protein OS=Oryza sativa subsp. japonica GN=P0003H10.2 PE=2 SV=1	ORYSJ	0.8017	2.3768	0.0291
B7EEB8	tr|B7EEB8|B7EEB8_ORYSJ	cDNA clone:J013134L02, full insert sequence OS=Oryza sativa subsp. japonica PE=2 SV=1	ORYSJ	1.0186	1.8365	35.3183
B9FMV2	tr|B9FMV2|B9FMV2_ORYSJ	Putative uncharacterized protein OS=Oryza sativa subsp. japonica GN=OsJ_17386 PE=3 SV=1	ORYSJ	1.0568	3.4356	10.5682
Q84TA8	tr|Q84TA8|Q84TA8_ORYSJ	Ethylene-responsive small GTP-binding protein OS=Oryza sativa subsp. japonica GN=OJ1754_E06.16 PE=2 SV=1	ORYSJ	1	0.5297	0.2228
A2YVX7	tr|A2YVX7|A2YVX7_ORYSI	Putative uncharacterized protein OS=Oryza sativa subsp. indica GN=OsI_29482 PE=4 SV=1	ORYSI	1.0568	0.6194	0.3664
Q69XG4	tr|Q69XG4|Q69XG4_ORYSJ	Os06g0610800 protein OS=Oryza sativa subsp. japonica GN=P0490F09.29-1 PE=4 SV=1	ORYSJ	1.0666	0.6792	0.15
B8BHU9	tr|B8BHU9|B8BHU9_ORYSI	Putative uncharacterized protein OS=Oryza sativa subsp. indica GN=OsI_34292 PE=4 SV=1	ORYSI	1.1169	1.6293	2.1086
Q0DIY6	tr|Q0DIY6|Q0DIY6_ORYSJ	Os05g0349800 protein OS=Oryza sativa subsp. japonica GN=Os05g0349800 PE=4 SV=1	ORYSJ	1.0375	0.0946	22.4905
Q10D12	tr|Q10D12|Q10D12_ORYSJ	Transferase family protein, expressed OS=Oryza sativa subsp. japonica GN=LOC_Os03g53360 PE=4 SV=1	ORYSJ	0.879	0.1213	0.2559
Q8GSJ3	tr|Q8GSJ3|Q8GSJ3_ORYSJ	Os07g0162400 protein OS=Oryza sativa subsp. japonica GN=OJ1714_H10.149 PE=2 SV=1	ORYSJ	0.879	1.6293	2.884
A2YH55	tr|A2YH55|A2YH55_ORYSI	Putative uncharacterized protein OS=Oryza sativa subsp. indica GN=OsI_24518 PE=4 SV=1	ORYSI	0.871	1.7219	4.1687
Q6YUA7	tr|Q6YUA7|Q6YUA7_ORYSJ	Os08g0464000 protein OS=Oryza sativa subsp. japonica GN=B1116H04.25 PE=2 SV=1	ORYSJ	1.0864	0.6026	0.3981
B8B4F7	tr|B8B4F7|B8B4F7_ORYSI	Putative uncharacterized protein OS=Oryza sativa subsp. indica GN=OsI_22314 PE=4 SV=1	ORYSI	1.0471	2.2491	3.5975
Q8W2Z8	tr|Q8W2Z8|Q8W2Z8_ORYSA	Putative exoglucanase OS=Oryza sativa GN=OSJNBa0069E14.7 PE=4 SV=1	ORYSA	1	0.631	0.0863
Q0J0N6	tr|Q0J0N6|Q0J0N6_ORYSJ	Os09g0503400 protein OS=Oryza sativa subsp. japonica GN=Os09g0503400 PE=4 SV=2	ORYSJ	1.1588	1.3804	2.0137
Q10BJ7	tr|Q10BJ7|Q10BJ7_ORYSJ	Methylenetetrahydrofolate reductase OS=Oryza sativa subsp. japonica GN=Os03g0815200 PE=3 SV=1	ORYSJ	1.1066	1.6749	3.9084
Q7F1F2	tr|Q7F1F2|Q7F1F2_ORYSJ	Os08g0525600 protein OS=Oryza sativa subsp. japonica GN=OJ1191_A10.119 PE=2 SV=1	ORYSJ	1.028	1.1912	0.4018
Q8S7Y4	tr|Q8S7Y4|Q8S7Y4_ORYSA	Putative peroxidase OS=Oryza sativa GN=OSJNBa0015O22.19 PE=3 SV=1	ORYSA	0.8872	0.3664	0.1038
Q5N8G1	tr|Q5N8G1|Q5N8G1_ORYSJ	Putative 2-C-methyl-D-erythritol 4-phosphate cytidyltransferase OS=Oryza sativa subsp. japonica GN=P0408G07.39 PE=3 SV=1	ORYSJ	1.1066	1.4997	2.4434
Q7X8G7	tr|Q7X8G7|Q7X8G7_ORYSJ	OSJNBb0089K06.1 protein OS=Oryza sativa subsp. japonica GN=OSJNBb0115I21.2 PE=4 SV=2	ORYSJ	0.955	1.3552	0.3076
A2Y043	tr|A2Y043|A2Y043_ORYSI	Putative uncharacterized protein OS=Oryza sativa subsp. indica GN=OsI_18348 PE=3 SV=1	ORYSI	1.0666	0.7379	0.0254
B9FYW1	tr|B9FYW1|B9FYW1_ORYSJ	Putative uncharacterized protein OS=Oryza sativa subsp. japonica GN=OsJ_25898 PE=4 SV=1	ORYSJ	1.0471	1.7865	0.263
Q8H3C9	sp|Q8H3C9|ILL7_ORYSJ	IAA-amino acid hydrolase ILR1-like 7 OS=Oryza sativa subsp. japonica GN=ILL7 PE=2 SV=1	ORYSJ	1.1169	2.0893	4.1305
Q8S3Q3	tr|Q8S3Q3|Q8S3Q3_ORYSJ	OSJNBa0011F23.4 protein OS=Oryza sativa subsp. japonica GN=24K23.3 PE=2 SV=1	ORYSJ	0.8954	0.7112	0.3565
Q6Z129	tr|Q6Z129|Q6Z129_ORYSJ	Os07g0158300 protein OS=Oryza sativa subsp. japonica GN=P0455F03.23 PE=2 SV=1	ORYSJ	0.8395	1.5849	0.1086
Q10LH5	tr|Q10LH5|Q10LH5_ORYSJ	Nucleolar protein NOP5, putative, expressed OS=Oryza sativa subsp. japonica GN=LOC_Os03g22730 PE=2 SV=1	ORYSJ	0.879	1.5996	3.5645
Q0D9D0	tr|Q0D9D0|Q0D9D0_ORYSJ	Os06g0726400 protein OS=Oryza sativa subsp. japonica GN=Os06g0726400 PE=1 SV=1	ORYSJ	0.8872	0.4207	31.9154
Q10M94	tr|Q10M94|Q10M94_ORYSJ	Glucose-6-phosphate 1-dehydrogenase OS=Oryza sativa subsp. japonica GN=Os03g0318500 PE=3 SV=1	ORYSJ	0.9376	1.5704	2.1281
Q0D8R4	tr|Q0D8R4|Q0D8R4_ORYSJ	Os07g0134800 protein OS=Oryza sativa subsp. japonica GN=Os07g0134800 PE=2 SV=1	ORYSJ	0.879	1.4191	2.4434
Q6L4C6	tr|Q6L4C6|Q6L4C6_ORYSJ	Putative uncharacterized protein OSJNBa0088M05.15 OS=Oryza sativa subsp. japonica GN=OSJNBa0088M05.15 PE=4 SV=1	ORYSJ	0.9036	0.5916	0.2443
Q5N9Z8	tr|Q5N9Z8|Q5N9Z8_ORYSJ	Os01g0871300 protein OS=Oryza sativa subsp. japonica GN=P0039A07.25 PE=2 SV=1	ORYSJ	0.871	1.0765	2.5119
Q9AWU6	tr|Q9AWU6|Q9AWU6_ORYSJ	Os01g0125800 protein OS=Oryza sativa subsp. japonica GN=P0044F08.16 PE=4 SV=1	ORYSJ	1.0568	0.5916	0.3698
Q10FQ7	tr|Q10FQ7|Q10FQ7_ORYSJ	Glyoxalase family protein, expressed OS=Oryza sativa subsp. japonica GN=Os03g0659300 PE=2 SV=1	ORYSJ	0.8872	1.4191	2.3988
B8BDI2	tr|B8BDI2|B8BDI2_ORYSI	Putative uncharacterized protein OS=Oryza sativa subsp. indica GN=OsI_32021 PE=3 SV=1	ORYSI	1.0093	0.4406	0.2312
A2Z2I6	tr|A2Z2I6|A2Z2I6_ORYSI	Putative uncharacterized protein OS=Oryza sativa subsp. indica GN=OsI_31824 PE=4 SV=1	ORYSI	0.9908	1.2823	0.4406
Q6ZFH9	tr|Q6ZFH9|Q6ZFH9_ORYSJ	Os08g0503200 protein OS=Oryza sativa subsp. japonica GN=OJ1506_F01.22 PE=2 SV=1	ORYSJ	1.028	1.4723	2.3121
Q2QN74	tr|Q2QN74|Q2QN74_ORYSJ	Diphosphonucleotide phosphatase 1, putative, expressed OS=Oryza sativa subsp. japonica GN=LOC_Os12g38750 PE=2 SV=1	ORYSJ	0.955	0.7516	0.492
A2XD35	sp|A2XD35|PURA_ORYSI	Adenylosuccinate synthetase, chloroplastic OS=Oryza sativa subsp. indica GN=PURA PE=3 SV=2	ORYSI	0.8954	1.2706	2.3335
Q7XI14	sp|Q7XI14|D2HDH_ORYSJ	Probable D-2-hydroxyglutarate dehydrogenase, mitochondrial OS=Oryza sativa subsp. japonica GN=D2HGDH PE=3 SV=1	ORYSJ	1.1376	1.3804	2.208
Q7XMU7	tr|Q7XMU7|Q7XMU7_ORYSJ	OSJNBa0018J19.11 protein OS=Oryza sativa subsp. japonica GN=OSJNBa0018J19.11 PE=4 SV=2	ORYSJ	0.9204	0.6855	0.3436
Q10SY1	tr|Q10SY1|Q10SY1_ORYSJ	Protein tyrosine phosphatase, putative, expressed OS=Oryza sativa subsp. japonica GN=LOC_Os03g01750 PE=4 SV=1	ORYSJ	1	2.466	4.1687
Q94EG1	tr|Q94EG1|Q94EG1_ORYSJ	Os01g0178000 protein OS=Oryza sativa subsp. japonica GN=P0509B06.2-1 PE=3 SV=1	ORYSJ	1.1272	1.4588	3.2509
Q2QP55	tr|Q2QP55|Q2QP55_ORYSJ	Expressed protein OS=Oryza sativa subsp. japonica GN=LOC_Os12g35620 PE=2 SV=1	ORYSJ	1.1482	0.6194	0.4831
Q7XI67	tr|Q7XI67|Q7XI67_ORYSJ	Os07g0691200 protein OS=Oryza sativa subsp. japonica GN=P0034A04.101-1 PE=4 SV=1	ORYSJ	1.028	1.2359	0.4406
B8ANL7	tr|B8ANL7|B8ANL7_ORYSI	Putative uncharacterized protein OS=Oryza sativa subsp. indica GN=OsI_12787 PE=3 SV=1	ORYSI	1.1169	1.556	2.9107
Q7XLG5	tr|Q7XLG5|Q7XLG5_ORYSJ	OSJNBa0039C07.11 protein OS=Oryza sativa subsp. japonica GN=OSJNBa0039C07.11 PE=3 SV=2	ORYSJ	0.8166	0.7447	0.3981
B5ABY0	tr|B5ABY0|B5ABY0_ORYSI	Beta-mannosidase/beta-glucosidase (Fragment) OS=Oryza sativa subsp. indica PE=2 SV=1	ORYSI	0.8551	0.1472	0.0938
D0TZF9	tr|D0TZF9|D0TZF9_ORYSI	Isoamylase OS=Oryza sativa subsp. indica GN=ISA PE=4 SV=1	ORYSI	0.9638	0.1117	4.8753
A2WTU1	tr|A2WTU1|A2WTU1_ORYSI	Putative uncharacterized protein OS=Oryza sativa subsp. indica GN=OsI_03285 PE=4 SV=1	ORYSI	0.8318	1	8.2414
B8B5I4	tr|B8B5I4|B8B5I4_ORYSI	Thioredoxin reductase OS=Oryza sativa subsp. indica GN=OsI_27178 PE=3 SV=1	ORYSI	1.0765	1.9055	2.8054
Q10LR9	sp|Q10LR9|DCUP2_ORYSJ	Uroporphyrinogen decarboxylase 2, chloroplastic OS=Oryza sativa subsp. japonica GN=Os03g0337600 PE=3 SV=1	ORYSJ	1.0186	1.1588	0.4285
Q10MK4	tr|Q10MK4|Q10MK4_ORYSJ	Mitochondrial import inner membrane translocase subunit Tim17/Tim22/Tim23 family protein, putative, expressed OS=Oryza sativa subsp. japonica GN=Os03g0305600 PE=2 SV=1	ORYSJ	0.9462	1.7865	5.3951
B9FGR9	tr|B9FGR9|B9FGR9_ORYSJ	Putative uncharacterized protein OS=Oryza sativa subsp. japonica GN=OsJ_19186 PE=4 SV=1	ORYSJ	0.929	0.5445	2.9107
Q75LD9	tr|Q75LD9|Q75LD9_ORYSJ	Os03g0843300 protein OS=Oryza sativa subsp. japonica GN=OSJNBa0032G11.5 PE=2 SV=1	ORYSJ	1.0568	0.5808	0.4169
B8AHP7	tr|B8AHP7|B8AHP7_ORYSI	Putative uncharacterized protein OS=Oryza sativa subsp. indica GN=OsI_08665 PE=4 SV=1	ORYSI	0.8241	0.5598	2.3988
B8AQA0	tr|B8AQA0|B8AQA0_ORYSI	Putative uncharacterized protein OS=Oryza sativa subsp. indica GN=OsI_13187 PE=3 SV=1	ORYSI	1.0965	0.4487	0.0679
Q6H660	tr|Q6H660|Q6H660_ORYSJ	Os02g0644100 protein OS=Oryza sativa subsp. japonica GN=OJ1282_H11.17 PE=4 SV=1	ORYSJ	1.0375	0.6427	0.4093
Q53RR4	tr|Q53RR4|Q53RR4_ORYSJ	Putative uncharacterized protein OS=Oryza sativa subsp. japonica PE=4 SV=1	ORYSJ	0.8954	0.4742	12.942
Q75J18	tr|Q75J18|Q75J18_ORYSJ	60S ribosomal protein L13a-2, putative, expressed OS=Oryza sativa subsp. japonica GN=OSJNBb0081K01.9 PE=2 SV=1	ORYSJ	0.8872	0.2606	2.0893
Q8LJ43	tr|Q8LJ43|Q8LJ43_ORYSJ	Os01g0776600 protein OS=Oryza sativa subsp. japonica GN=P0413G02.19 PE=2 SV=1	ORYSJ	0.8872	1.406	2.208
Q7F4T2	tr|Q7F4T2|Q7F4T2_ORYSJ	Chloroplast ribosomal protein L14 OS=Oryza sativa subsp. japonica GN=P0557A01.18 PE=3 SV=1	ORYSJ	0.8872	1.1482	0.413
E0ZS48	tr|E0ZS48|E0ZS48_ORYSI	Urease OS=Oryza sativa subsp. indica PE=2 SV=1	ORYSI	0.9462	1.4454	2.1878
A2Y708	tr|A2Y708|A2Y708_ORYSI	Putative uncharacterized protein OS=Oryza sativa subsp. indica GN=OsI_20817 PE=4 SV=1	ORYSI	0.8395	0.6081	0.0705
Q6ATS0	tr|Q6ATS0|Q6ATS0_ORYSJ	Magnesium chelatase ATPase subunit D family protein, expressed OS=Oryza sativa subsp. japonica GN=OSJNBa0028F23.2 PE=2 SV=1	ORYSJ	0.9036	1.1588	0.2312
A2XEK9	tr|A2XEK9|A2XEK9_ORYSI	Putative uncharacterized protein OS=Oryza sativa subsp. indica GN=OsI_10767 PE=4 SV=1	ORYSI	0.9727	1.7378	2.7797
Q7XKB5	tr|Q7XKB5|Q7XKB5_ORYSJ	Pyruvate kinase OS=Oryza sativa subsp. japonica GN=OSJNBa0064G10.16 PE=2 SV=2	ORYSJ	1.1912	1.2246	0.3404
B7E3A0	tr|B7E3A0|B7E3A0_ORYSJ	cDNA clone:001-009-H02, full insert sequence OS=Oryza sativa subsp. japonica PE=2 SV=1	ORYSJ	1	0.7244	0.3105
C8TFG9	tr|C8TFG9|C8TFG9_ORYSI	Indole-3-glycerol phosphate synthase-like OS=Oryza sativa subsp. indica GN=K0155C03.28 PE=3 SV=1	ORYSI	0.863	0.8472	4.6132
Q6KA00	tr|Q6KA00|Q6KA00_ORYSJ	Os02g0822600 protein OS=Oryza sativa subsp. japonica GN=OJ1119_A01.23-1 PE=2 SV=1	ORYSJ	0.9462	1.1912	0.034
Q94CN1	tr|Q94CN1|Q94CN1_ORYSJ	Os01g0348600 protein OS=Oryza sativa subsp. japonica GN=P0440D10.31 PE=2 SV=1	ORYSJ	0.9727	0.7656	0.4406
A2X9K1	tr|A2X9K1|A2X9K1_ORYSI	Putative uncharacterized protein OS=Oryza sativa subsp. indica GN=OsI_08917 PE=4 SV=1	ORYSI	0.9036	0.787	0.0887
B9EWV6	tr|B9EWV6|B9EWV6_ORYSJ	Putative uncharacterized protein OS=Oryza sativa subsp. japonica GN=OsJ_01847 PE=3 SV=1	ORYSJ	1	0.3467	0.0887
Q7X6D7	tr|Q7X6D7|Q7X6D7_ORYSJ	OSJNBb0004G23.9 protein OS=Oryza sativa subsp. japonica GN=OSJNBb0085F13.4 PE=4 SV=2	ORYSJ	0.8091	0.5649	0.2188
Q7FAH2	tr|Q7FAH2|Q7FAH2_ORYSJ	Glyceraldehyde-3-phosphate dehydrogenase OS=Oryza sativa subsp. japonica GN=OJ000223_09.15 PE=2 SV=1	ORYSJ	0.8551	0.6607	0.2911
Q9S768	tr|Q9S768|Q9S768_ORYSA	Alanine aminotransferase OS=Oryza sativa PE=2 SV=1	ORYSA	0.8872	0.9638	13.9316
Q84UH5	tr|Q84UH5|Q84UH5_ORYSA	Dehydroascorbate reductase OS=Oryza sativa GN=DHAR PE=2 SV=1	ORYSA	0.9908	0.9204	0.2938
B7EFQ4	tr|B7EFQ4|B7EFQ4_ORYSJ	Phenylalanine ammonia-lyase OS=Oryza sativa subsp. japonica PE=2 SV=1	ORYSJ	1.0965	2.8054	12.5892
Q655P5	tr|Q655P5|Q655P5_ORYSJ	Pectinesterase OS=Oryza sativa subsp. japonica GN=B1011A07.22 PE=2 SV=1	ORYSJ	1.1272	0.7178	0.0457
Q6K6Q1	tr|Q6K6Q1|Q6K6Q1_ORYSJ	Phenylalanine ammonia-lyase OS=Oryza sativa subsp. japonica GN=P0042D01.4 PE=2 SV=1	ORYSJ	1.0375	0.6918	5.1051
Q5SNA6	tr|Q5SNA6|Q5SNA6_ORYSJ	Os06g0179000 protein OS=Oryza sativa subsp. japonica GN=OSJNBa0035I03.13 PE=2 SV=1	ORYSJ	0.9376	0.8318	0.1941
Q01JS5	tr|Q01JS5|Q01JS5_ORYSA	OSIGBa0152L12.9 protein OS=Oryza sativa GN=OSIGBa0152L12.9 PE=4 SV=1	ORYSA	1.0765	1.0765	0.3221
B8BDV0	tr|B8BDV0|B8BDV0_ORYSI	Putative uncharacterized protein OS=Oryza sativa subsp. indica GN=OsI_32158 PE=4 SV=1	ORYSI	0.955	1.7865	4.7863
Q53RM0	tr|Q53RM0|Q53RM0_ORYSJ	Magnesium chelatase ATPase subunit I OS=Oryza sativa subsp. japonica GN=Os03g0563300 PE=2 SV=1	ORYSJ	0.871	1.1066	0.0673
B8ACJ0	tr|B8ACJ0|B8ACJ0_ORYSI	Pyruvate kinase OS=Oryza sativa subsp. indica GN=OsI_01382 PE=3 SV=1	ORYSI	1.1482	0.6982	0.2606
Q6H7Q8	tr|Q6H7Q8|Q6H7Q8_ORYSJ	Os02g0194800 protein OS=Oryza sativa subsp. japonica GN=OJ1225_F07.5-1 PE=2 SV=1	ORYSJ	1.0568	0.7943	0.4966
Q69Y21	tr|Q69Y21|Q69Y21_ORYSJ	Os06g0214300 protein OS=Oryza sativa subsp. japonica GN=P0537F07.9 PE=2 SV=1	ORYSJ	0.9817	0.5297	6.6681
Q10Q42	tr|Q10Q42|Q10Q42_ORYSJ	Expressed protein OS=Oryza sativa subsp. japonica GN=LOC_Os03g11220 PE=4 SV=1	ORYSJ	1.1482	0.6138	0.4055
B8A9H2	tr|B8A9H2|B8A9H2_ORYSI	Putative uncharacterized protein OS=Oryza sativa subsp. indica GN=OsI_03755 PE=4 SV=1	ORYSI	0.8472	1.5136	3.1046
B8AS56	tr|B8AS56|B8AS56_ORYSI	Putative uncharacterized protein OS=Oryza sativa subsp. indica GN=OsI_18064 PE=3 SV=1	ORYSI	1.0965	0.7656	0.2489
Q5Z952	tr|Q5Z952|Q5Z952_ORYSJ	Putative CPRD2 OS=Oryza sativa subsp. japonica GN=P0659D09.18 PE=4 SV=1	ORYSJ	1.0186	1.0093	2.1281
Q69P73	tr|Q69P73|Q69P73_ORYSJ	Os09g0441400 protein OS=Oryza sativa subsp. japonica GN=OJ1344_B01.40 PE=3 SV=1	ORYSJ	0.912	0.9638	0.4571
Q6YY41	tr|Q6YY41|Q6YY41_ORYSJ	Putative UDP-glucosyltransferase OS=Oryza sativa subsp. japonica GN=OSJNBb0046O12.33 PE=3 SV=1	ORYSJ	0.9462	1.2023	0.4365
Q53MP9	tr|Q53MP9|Q53MP9_ORYSJ	Beta-D-xylosidase, putative, expressed OS=Oryza sativa subsp. japonica GN=LOC_Os11g19160 PE=4 SV=1	ORYSJ	1.0375	0.9462	0.3221
A2Y375	tr|A2Y375|A2Y375_ORYSI	Putative uncharacterized protein OS=Oryza sativa subsp. indica GN=OsI_19463 PE=3 SV=1	ORYSI	1.1695	1.2134	2.8054
Q0JMV9	tr|Q0JMV9|Q0JMV9_ORYSJ	Os01g0356800 protein OS=Oryza sativa subsp. japonica GN=Os01g0356800 PE=4 SV=1	ORYSJ	0.9638	0.955	2.5119
Q84QW4	tr|Q84QW4|Q84QW4_ORYSJ	Os08g0524400 protein OS=Oryza sativa subsp. japonica GN=OJ1191_A10.104 PE=4 SV=1	ORYSJ	0.955	0.912	0.2312
Q6Z8I7	tr|Q6Z8I7|Q6Z8I7_ORYSJ	Os02g0752200 protein OS=Oryza sativa subsp. japonica GN=P0431B06.43 PE=4 SV=1	ORYSJ	1.0375	1.0471	0.1355
B9FBP6	tr|B9FBP6|B9FBP6_ORYSJ	Putative uncharacterized protein OS=Oryza sativa subsp. japonica GN=OsJ_12490 PE=4 SV=1	ORYSJ	0.9638	1.0666	0.1306
Q8W0E8	tr|Q8W0E8|Q8W0E8_ORYSJ	Putative NADH2 dehydrogenase (Ubiquinone) chain PSST OS=Oryza sativa subsp. japonica GN=P0690B02.5 PE=3 SV=1	ORYSJ	1.0864	0.7727	0.4246
Q5ZCV1	tr|Q5ZCV1|Q5ZCV1_ORYSJ	Putative dehydroquinate dehydratase OS=Oryza sativa subsp. japonica GN=B1111C09.6 PE=3 SV=1	ORYSJ	0.912	1.0666	2.466
Q6Z744	tr|Q6Z744|Q6Z744_ORYSJ	Os02g0736400 protein OS=Oryza sativa subsp. japonica GN=P0487D09.22 PE=2 SV=1	ORYSJ	0.8954	1.1272	2.3768
Q2QXY9	tr|Q2QXY9|Q2QXY9_ORYSJ	2-isopropylmalate synthase B, putative, expressed OS=Oryza sativa subsp. japonica GN=Os12g0138900 PE=3 SV=2	ORYSJ	0.8551	0.7447	2.2284
Q94LL7	tr|Q94LL7|Q94LL7_ORYSA	Putative uncharacterized protein OSJNBb0024A20.13 OS=Oryza sativa GN=OSJNBb0024A20.13 PE=4 SV=1	ORYSA	0.8954	1.556	10.4713
B8BF94	tr|B8BF94|B8BF94_ORYSI	Putative uncharacterized protein OS=Oryza sativa subsp. indica GN=OsI_31388 PE=4 SV=1	ORYSI	0.8091	0.8318	4.4463
B7EUJ2	tr|B7EUJ2|B7EUJ2_ORYSJ	cDNA clone:J033126L16, full insert sequence OS=Oryza sativa subsp. japonica PE=2 SV=1	ORYSJ	1.1695	1.1695	2.3121
Q75GX9	tr|Q75GX9|Q75GX9_ORYSJ	Cupin family protein, expressed OS=Oryza sativa subsp. japonica GN=OSJNBa0034D21.12 PE=4 SV=1	ORYSJ	0.8318	0.3162	28.3139
B8ATR3	tr|B8ATR3|B8ATR3_ORYSI	Putative uncharacterized protein OS=Oryza sativa subsp. indica GN=OsI_15903 PE=4 SV=1	ORYSI	0.8551	1.1169	0.1271
A2ZMZ2	tr|A2ZMZ2|A2ZMZ2_ORYSI	Putative uncharacterized protein OS=Oryza sativa subsp. indica GN=OsI_39200 PE=4 SV=1	ORYSI	1.0471	1.0186	2.884
B8BHL9	tr|B8BHL9|B8BHL9_ORYSI	Putative uncharacterized protein OS=Oryza sativa subsp. indica GN=OsI_34133 PE=4 SV=1	ORYSI	1.0765	1.028	2.5823
Q0DA62	tr|Q0DA62|Q0DA62_ORYSJ	Os06g0675700 protein OS=Oryza sativa subsp. japonica GN=Os06g0675700 PE=4 SV=1	ORYSJ	1.1912	0.9908	3.8371
A2YN39	tr|A2YN39|A2YN39_ORYSI	Putative uncharacterized protein OS=Oryza sativa subsp. indica GN=OsI_26649 PE=4 SV=1	ORYSI	1.1482	0.8395	0.4966
Q8H4U7	tr|Q8H4U7|Q8H4U7_ORYSJ	MutT-like protein OS=Oryza sativa subsp. japonica GN=OJ1664_D08.108 PE=2 SV=2	ORYSJ	1.0666	0.9638	3.5318
A2XMW9	tr|A2XMW9|A2XMW9_ORYSI	Putative uncharacterized protein OS=Oryza sativa subsp. indica GN=OsI_13894 PE=4 SV=1	ORYSI	1.0093	1.1695	4.6989
Q7X9A7	tr|Q7X9A7|Q7X9A7_ORYSJ	60 kDa chaperonin alpha subunit OS=Oryza sativa subsp. japonica GN=OSJNBa0033P04.2 PE=2 SV=1	ORYSJ	0.8872	0.9462	2.5351
Q5U1Q7	tr|Q5U1Q7|Q5U1Q7_ORYSJ	Class III peroxidase 36 OS=Oryza sativa subsp. japonica GN=prx36 PE=2 SV=1	ORYSJ	1.1169	1.0093	0.0299
Q0J5V5	tr|Q0J5V5|Q0J5V5_ORYSJ	Os08g0398700 protein OS=Oryza sativa subsp. japonica GN=Os08g0398700 PE=2 SV=1	ORYSJ	1.0471	0.871	2
Q69TJ1	tr|Q69TJ1|Q69TJ1_ORYSJ	Os06g0192100 protein OS=Oryza sativa subsp. japonica GN=OSJNBa0090D06.48 PE=3 SV=1	ORYSJ	0.879	0.8166	0.3565
Q8VXC6	tr|Q8VXC6|Q8VXC6_ORYSA	Voltage-dependent anion channel OS=Oryza sativa GN=VDAC3 PE=2 SV=1	ORYSA	0.8872	0.9908	0.3162
B9FSC8	sp|B9FSC8|OPR11_ORYSJ	Putative 12-oxophytodienoate reductase 11 OS=Oryza sativa subsp. japonica GN=OPR11 PE=2 SV=1	ORYSJ	1.1169	0.955	0.413
G3CKJ0	tr|G3CKJ0|G3CKJ0_ORYSJ	Ubiquitin activating enzyme OS=Oryza sativa subsp. japonica PE=2 SV=1	ORYSJ	1	0.673	2.1478
Q0JJ47	tr|Q0JJ47|Q0JJ47_ORYSJ	Aspartate aminotransferase OS=Oryza sativa subsp. japonica GN=Os01g0760600 PE=2 SV=1	ORYSJ	0.8954	1.2359	5.7544
A5X300	tr|A5X300|A5X300_ORYSI	Acetolactate synthase OS=Oryza sativa subsp. indica GN=ALS PE=3 SV=1	ORYSI	0.879	0.912	2.1677
Q7XTB1	tr|Q7XTB1|Q7XTB1_ORYSJ	OSJNBa0068L06.12 protein OS=Oryza sativa subsp. japonica GN=OSJNBa0068L06.12 PE=4 SV=2	ORYSJ	1.0965	0.8166	2.8314
B8AKA5	tr|B8AKA5|B8AKA5_ORYSI	Chorismate synthase OS=Oryza sativa subsp. indica GN=OsI_10797 PE=3 SV=1	ORYSI	0.879	0.7586	2.5586
Q10PS4	tr|Q10PS4|Q10PS4_ORYSJ	Glutamine synthetase OS=Oryza sativa subsp. japonica GN=Os03g0223400 PE=2 SV=1	ORYSJ	0.9376	0.9727	3.1623
Q8RUV6	tr|Q8RUV6|Q8RUV6_ORYSA	Putative 1,4-beta-xylanase OS=Oryza sativa GN=OSJNBb0023M11.20 PE=4 SV=1	ORYSA	0.9727	1	0.0265
A2YQV0	tr|A2YQV0|A2YQV0_ORYSI	Putative uncharacterized protein OS=Oryza sativa subsp. indica GN=OsI_27675 PE=4 SV=1	ORYSI	0.879	0.3076	29.1072
B8AXY6	tr|B8AXY6|B8AXY6_ORYSI	Putative uncharacterized protein OS=Oryza sativa subsp. indica GN=OsI_18449 PE=3 SV=1	ORYSI	0.8954	0.8318	0.2992
