# Supplementary material for: Differential Proteomic Analysis Using iTRAQ Reveals Alterations in Hull Development in Rice (Oryza sativa L.)
Source: PLoS One. 2015 Jul 31;10(7):e0133696. doi: 10.1371/journal.pone.0133696 (PMC4521873; doi:10.1371/journal.pone.0133696)
Supplement: S2 Table — (XLS) [file pone.0133696.s004.xls]

## Sheet: pk1
GOID	Ontology	Term	Proteins	P value
GO:0003824	molecular_function	catalytic activity	E3WF37;Q2QVK7;Q7XMU7;B8BJG0;Q0DKV9;Q69X86;B8AHU1;Q7XJ13;Q69XG4;Q94D20;B8B4F7;Q8GSB5;A2YVI4;B9FBD7;B7E6H2;B7EFQ0;Q7XQ93;Q0DJJ0;Q6Z9X3;Q10KP4;Q7XTM8;B8A9T7;Q8S9Z2;Q0D9D0;B8ATS0;B9FU88;Q5ZCV1;Q651F0;Q6L4L7;Q94CN1;Q654U8;A2Y9F9;Q6ZFT9;A2WNV6;Q6ZKK5;B8AIZ7;B8A7Y9;Q259D2;A5X300;A2Y176;A2ZK08;A2WLL0;A2ZN55;Q8LJ43;Q2QN74;Q2R1G8;B8AYF2;Q84VE1;Q0JJ47;Q6KAJ2;Q69Y21;B9FUP9;Q0J5V5;B9FGR9;A3AC84;Q7XCY0;Q0DKX3;…	0.000274598
GO:0016491	molecular_function	oxidoreductase activity	E3WF37;Q2QVK7;Q7XMU7;B8BJG0;Q0DKV9;Q69X86;Q5ZCV1;Q6L4L7;Q94CN1;Q259D2;Q2R1G8;B8AYF2;Q0E4Q5;Q6AV32;Q9LX04;Q942J6;B9FG41;Q7FAX1;Q0D8R4;Q9FRX7;B9G1G0;Q9LI45;Q653X4;Q60EL7;Q6Z744;Q10BJ7;A2YVQ8;Q8LK80;Q656T5;B8B3J4;Q5Z952;Q8S4Y9;Q2R6X3;Q69P73;A2Y375;A2Z5X0;Q5Z9H5;Q9SDJ2;B8AYT8;A2XL22;Q69XJ4;Q7XZH5;Q6Z6B5;A2WTU1;B9FSC8;B8AGT3;Q10N92;A2X9K1;B8APP7;Q6J2K5;Q65WW3;Q7X8G7;Q9FPK6;B8BF94;A2YVX7;Q69LD9;B8AWG7;…	0.0236971
GO:0048037	molecular_function	cofactor binding	B8AHU1;Q10KP4;Q8S9Z2;Q6L4L7;Q94CN1;A5X300;Q2R1G8;B8AYF2;Q0JJ47;Q6KAJ2;B7E6V7;Q0D8R4;Q9S768;A3APG6;Q84SC3;B8ACF5;Q688Q8;Q7Y1F0;A2YVQ8;B9FKR5;Q656T5;B8AJJ5;B8B3J4;Q5Z952;Q94EG1;Q5N9Z8;A2WTU1;B9FSC8;Q10N92;B8BF94;A2YVX7;B8ANL7;A2WJR2;Q8W3J0;B8B5I4;Q60E66;G3CKJ0;Q8GTK8;A3A366;Q6ZFJ3;Q10M94;Q0DWI9;B8AIJ7;B8B2F2;Q9FRT2;Q6K5G8;Q7FAH2;Q7X8A1;Q8W0E8;Q7XI14	0.0049648
GO:0050662	molecular_function	coenzyme binding	Q8S9Z2;Q6L4L7;Q94CN1;A5X300;Q2R1G8;B8AYF2;B7E6V7;Q0D8R4;A3APG6;Q84SC3;A2YVQ8;Q656T5;B8B3J4;Q5Z952;A2WTU1;B9FSC8;Q10N92;B8BF94;A2YVX7;A2WJR2;Q8W3J0;B8B5I4;Q60E66;Q8GTK8;A3A366;Q6ZFJ3;Q10M94;Q0DWI9;B8AIJ7;B8B2F2;Q9FRT2;Q6K5G8;Q7FAH2;Q7X8A1;Q7XI14	0.0756486
GO:0005618	cellular_component	cell wall	Q94D20;Q8GSB5;Q8H590;A2YVI4;Q6L4L7;Q94CN1;Q654U8;A2ZN55;Q8LJ43;Q0JJ47;Q7XCY0;Q2R3E0;A2YN50;Q7XV86;Q6Z7B0;B9F3U0;Q0D8R4;Q53RM0;P93438;Q7XI67;P12085;Q10FN6;Q0PVB0;A2XMW9;Q6YX89;Q9LI45;B7EQH8;Q653X4;Q0JBF1;Q6ETD3;Q5SNA6;Q5Z6G7;B8B3J4;Q5Z952;Q84M59;A2XNV4;B8BHU9;Q8S3Q3;B8AYG0;Q9LGC6;Q7XR26;Q6YY47;Q6ZFH9;Q6F4N5;A2YEA5;Q7X6F6;Q6K7G5;Q75I27;Q5U1Q4;Q6ZDX2;Q655P5;Q9FRT2;Q6K5G8;Q7FAH2;Q75I93;B5ABY0;B8AQA0	0.00305238
GO:0009505	cellular_component	plant-type cell wall	Q94D20;Q8GSB5;A2ZN55;Q8LJ43;Q7XCY0;Q2R3E0;A2YN50;Q7XV86;Q653X4;Q0JBF1;Q6ETD3;Q5SNA6;Q5Z6G7;Q5Z952;Q84M59;A2XNV4;B8BHU9;Q8S3Q3;B8AYG0;Q9LGC6;Q7XR26;Q6YY47;Q6ZFH9;Q6F4N5;A2YEA5;Q6K7G5;Q75I27;Q5U1Q4;Q6ZDX2;Q655P5;Q75I93;B5ABY0;B8AQA0	3.25891e-05
GO:0030312	cellular_component	external encapsulating structure	Q94D20;Q8GSB5;Q8H590;A2YVI4;Q6L4L7;Q94CN1;Q654U8;A2ZN55;Q8LJ43;Q0JJ47;Q7XCY0;Q2R3E0;A2YN50;Q7XV86;Q6Z7B0;B9F3U0;Q0D8R4;Q53RM0;P93438;Q7XI67;P12085;Q10FN6;Q0PVB0;A2XMW9;Q6YX89;Q9LI45;B7EQH8;Q653X4;Q0JBF1;Q6ETD3;Q5SNA6;Q5Z6G7;B8B3J4;Q5Z952;Q84M59;A2XNV4;B8BHU9;Q8S3Q3;B8AYG0;Q9LGC6;Q7XR26;Q6YY47;Q6ZFH9;Q6F4N5;A2YEA5;Q7X6F6;Q6K7G5;Q75I27;Q5U1Q4;Q6ZDX2;Q655P5;Q9FRT2;Q6K5G8;Q7FAH2;Q75I93;B5ABY0;B8AQA0	0.00305238
GO:0005576	cellular_component	extracellular region	Q8GSB5;A2YVI4;Q6KAJ2;Q2R3E0;A2XVY3;Q0J1E1;Q2QU06;Q7X9A7;B8AEQ9;Q8H4L8;Q7Y1F0;Q5Z6G7;Q5Z952;Q9LGC6;Q7XR26;Q6YY47;Q6ZFH9;Q2QNJ0;Q8GTK8;Q6F4N5;A2YEA5;B7EFZ9;Q8GTK4;Q7X6F6;Q6K7G5;Q75I27;Q6H6C7;Q6ZH98;B8ABA7;B8AZB8;Q01JS5;A2XZK1;Q84UH5;Q6K9T1;Q7X7H3;A2YUR3;Q84JG8;Q10R77;Q69K00;Q8H4V1;Q9XHW8;B7EUJ2;Q5U1Q4;Q6ZDX2;Q655P5;Q6ZFJ3;Q9FRT2;Q6K5G8;Q7FAH2;Q7X8A1;Q10S34;Q60EA3;Q75I93	9.90912e-05
GO:0048046	cellular_component	apoplast	Q8GSB5;Q6KAJ2;Q2R3E0;A2XVY3;Q0J1E1;Q2QU06;Q7X9A7;B8AEQ9;Q7Y1F0;Q5Z6G7;Q5Z952;Q9LGC6;Q7XR26;Q6YY47;Q6ZFH9;Q2QNJ0;Q8GTK8;Q6F4N5;A2YEA5;B7EFZ9;Q8GTK4;Q7X6F6;Q6K7G5;Q75I27;Q6H6C7;Q6ZH98;B8ABA7;B8AZB8;Q01JS5;A2XZK1;Q84UH5;Q6K9T1;Q7X7H3;A2YUR3;Q84JG8;Q10R77;Q69K00;Q8H4V1;Q9XHW8;B7EUJ2;Q5U1Q4;Q6ZDX2;Q655P5;Q6ZFJ3;Q9FRT2;Q6K5G8;Q7FAH2;Q7X8A1;Q10S34;Q60EA3	1.59657e-06
GO:0009507	cellular_component	chloroplast	Q8GSB5;Q850W6;Q0DSD6;Q10KP4;Q7XTM8;B8ATS0;Q5ZCV1;Q651F0;Q6ZKK5;Q259D2;A5X300;Q6KAJ2;B9FGR9;A3AC84;A2Y5J3;A2X3I3;Q7XV86;B9FG41;Q7FAX1;Q7Y140;Q0J0N6;Q75IR7;A2XVY3;B9F3U0;Q53RM0;Q2QVC1;B8AMQ6;Q7XI67;Q9FRX7;Q75GT3;B7EEB8;Q6Z3A3;A2YG12;P12085;Q6ATS0;Q9S768;Q0J1E1;Q2QU06;Q7X9A7;Q10FN6;B9FLJ3;B8AEQ9;Q6ZIT9;A2XMW9;A2YGV2;B8ACF5;A2XFY9;Q6Z744;Q7Y1F0;Q8LK80;Q0D5I3;Q656T5;B8AJJ5;B8AKA5;Q5N9Z8;Q53PY3;Q6Z3F9;…	0.00305238
GO:0009536	cellular_component	plastid	Q8GSB5;Q850W6;Q0DSD6;Q10KP4;Q7XTM8;B8ATS0;Q5ZCV1;Q651F0;Q6ZKK5;Q259D2;A5X300;Q0JJ47;Q6KAJ2;B9FGR9;A3AC84;A2Y5J3;A2X3I3;Q7XV86;B9FG41;Q7FAX1;Q7Y140;Q0J0N6;Q75IR7;A2XVY3;B9F3U0;Q53RM0;Q5TKF4;Q2QVC1;B8AMQ6;Q7XI67;B9FMV2;Q9FRX7;Q75GT3;B7EEB8;Q6Z3A3;A2YG12;P12085;Q6ATS0;Q9S768;Q0J1E1;Q2QU06;Q7X9A7;Q10FN6;B9FLJ3;B8AEQ9;Q6ZIT9;A2XMW9;A2YGV2;B8ACF5;A2XFY9;Q6Z744;Q7Y1F0;Q8LK80;Q0D5I3;Q656T5;B8AJJ5;B8AKA5;…	0.00305238
GO:0009532	cellular_component	plastid stroma	Q850W6;Q0DSD6;B8ATS0;Q5ZCV1;Q6ZKK5;Q6KAJ2;A2XVY3;Q53RM0;Q2QVC1;B8AMQ6;Q75GT3;B7EEB8;Q6Z3A3;P12085;Q2QU06;Q7X9A7;B8AEQ9;A2XFY9;Q8LK80;Q0D5I3;Q656T5;A2ZD01;A2XQK5;Q6H748;Q7XBW5;C8TFG9;Q5JK10;Q6KA00;A2YR01;Q6H6B9;B9G0N8;Q5Z8V3;Q8H8U5;Q10SY1;Q0JFY5;Q9ZSU5;Q6Z6B5;Q5Z4M6;Q67UK9;Q10SE8;Q6ZGJ8;Q2QP54;Q84ZY2;A2WTU1;B8AFL1;Q10LR9;Q8S7T4;Q10HD0;Q6H798;Q2R483;A2WJR2;A2WY84;B8B5I4;Q8GTK8;B7EFZ9;Q8GTK4;Q01JS5;…	6.95169e-05
GO:0009570	cellular_component	chloroplast stroma	Q850W6;Q0DSD6;B8ATS0;Q5ZCV1;Q6ZKK5;Q6KAJ2;A2XVY3;Q53RM0;Q2QVC1;B8AMQ6;Q75GT3;B7EEB8;Q6Z3A3;P12085;Q2QU06;Q7X9A7;B8AEQ9;A2XFY9;Q8LK80;Q0D5I3;Q656T5;A2ZD01;A2XQK5;Q6H748;Q7XBW5;C8TFG9;Q5JK10;Q6KA00;A2YR01;Q6H6B9;B9G0N8;Q5Z8V3;Q8H8U5;Q10SY1;Q0JFY5;Q9ZSU5;Q6Z6B5;Q5Z4M6;Q67UK9;Q10SE8;Q6ZGJ8;Q2QP54;Q84ZY2;A2WTU1;B8AFL1;Q10LR9;Q8S7T4;Q10HD0;Q6H798;Q2R483;A2WJR2;A2WY84;B8B5I4;Q8GTK8;B7EFZ9;Q8GTK4;Q01JS5;…	3.25891e-05
GO:0044434	cellular_component	chloroplast part	Q850W6;Q0DSD6;Q7XTM8;B8ATS0;Q5ZCV1;Q6ZKK5;Q259D2;Q6KAJ2;B9FG41;Q7FAX1;A2XVY3;Q53RM0;Q2QVC1;B8AMQ6;Q75GT3;B7EEB8;Q6Z3A3;A2YG12;P12085;Q2QU06;Q7X9A7;B9FLJ3;B8AEQ9;A2XFY9;Q8LK80;Q0D5I3;Q656T5;A2ZD01;A2XQK5;Q6H748;Q7XBW5;C8TFG9;Q5JK10;Q6KA00;A2YR01;Q6H6B9;B9G0N8;Q5Z8V3;Q8H8U5;Q10SY1;Q0JFY5;B9FYW1;Q6ZCC6;Q9ZSU5;Q6ETQ7;Q6Z6B5;Q5Z4M6;Q67UK9;Q10SE8;Q6ZGJ8;Q2QP54;Q84ZY2;D0TZF9;Q2QXY9;A2WTU1;Q8RVD3;Q84NW1;…	0.0049648
GO:0044435	cellular_component	plastid part	Q850W6;Q0DSD6;Q7XTM8;B8ATS0;Q5ZCV1;Q6ZKK5;Q259D2;Q6KAJ2;B9FG41;Q7FAX1;A2XVY3;Q53RM0;Q2QVC1;B8AMQ6;Q75GT3;B7EEB8;Q6Z3A3;A2YG12;P12085;Q2QU06;Q7X9A7;B9FLJ3;B8AEQ9;A2XFY9;Q7Y1F0;Q8LK80;Q0D5I3;Q656T5;A2ZD01;A2XQK5;Q6H748;Q7XBW5;C8TFG9;Q5JK10;Q6KA00;A2YR01;Q6H6B9;B9G0N8;Q5Z8V3;Q8H8U5;Q10SY1;Q0JFY5;B9FYW1;Q6ZCC6;Q9ZSU5;Q6ETQ7;Q6Z6B5;Q5Z4M6;Q67UK9;Q10SE8;Q6ZGJ8;Q2QP54;Q84ZY2;D0TZF9;Q2QXY9;A2WTU1;Q8RVD3;…	0.0049648
GO:0009579	cellular_component	thylakoid	Q850W6;Q0DSD6;Q259D2;A2YG12;P12085;Q2QU06;Q7X9A7;B9FLJ3;B8AEQ9;Q6ZIT9;Q8LK80;Q0D5I3;Q10LX6;A2ZD01;A2XQK5;Q6H748;Q7XBW5;B9G0N8;Q5Z8V3;Q6ZCC6;Q9ZSU5;Q6ETQ7;Q6Z6B5;Q6ZGJ8;Q8RVD3;Q84NW1;A2X9K1;Q8S7T4;D0EKM6;Q10HD0;Q8GTK8;B7EFZ9;Q8GTK4;A2XZK1;A2YUR3;Q84JG8;Q10R77;Q69K00;Q6ZFJ3;B8B2F2;Q7X8A1;Q53N80;Q0D5J7;E9KIP1	0.0911676
GO:0010035	biological_process	response to inorganic substance	A2XVK6;Q9FTN6;Q850W6;Q654U8;Q6KAJ2;A3AC84;B9FG41;Q7FAX1;Q7Y140;Q6ZD35;Q7XLG5;Q6Z7B0;B9F3U0;B8AXY6;Q0J9F5;Q9FRX7;Q6Z3A3;Q9S768;Q0J1E1;Q0PVB0;B9FW82;B7EQH8;Q653X4;Q10QK8;Q6H660;Q60EL7;Q75LD9;B8ACF5;A2YH55;Q7XKB5;Q7Y1F0;Q8LK80;B8AJJ5;A2XG08;Q5Z790;Q945W2;B8AYT8;A2WQY7;Q5JK10;Q8H8U5;Q7XZH5;Q6ZGJ8;Q2QP54;Q84ZY2;A2WTU1;Q9FPK6;A2YVX7;A2WJR2;B8AYG0;B8B5I4;B8BN80;Q9LGC6;Q6ZH98;B8ABA7;B8AZB8;Q84UH5;Q6K9T1;…	0.0049648
GO:0010038	biological_process	response to metal ion	A2XVK6;Q9FTN6;Q850W6;Q654U8;Q6KAJ2;A3AC84;Q7Y140;Q6ZD35;Q7XLG5;Q6Z7B0;B9F3U0;B8AXY6;Q9FRX7;Q6Z3A3;Q9S768;Q0J1E1;Q0PVB0;B9FW82;Q6H660;Q60EL7;Q75LD9;B8ACF5;A2YH55;Q7XKB5;Q7Y1F0;Q8LK80;B8AJJ5;Q5Z790;Q945W2;A2WQY7;Q5JK10;Q8H8U5;Q6ZGJ8;Q2QP54;Q84ZY2;A2WTU1;A2WJR2;B8AYG0;Q9LGC6;Q6ZH98;B8ABA7;B8AZB8;Q84UH5;Q6K9T1;B7EUJ2;Q5U1Q4;B8B2F2;Q9FRT2;Q6K5G8;Q7FAH2;Q6Z702;A4KC21	0.0163443
GO:0042221	biological_process	response to chemical stimulus	A2XVK6;Q9FTN6;Q850W6;Q654U8;Q6ZFT9;Q259D2;Q6KAJ2;A3AC84;Q0E4Q5;B9FG41;Q7FAX1;Q7Y140;Q6ZD35;Q7XLG5;Q6Z7B0;B9F3U0;B8AXY6;Q0J9F5;B9FMV2;Q9FRX7;Q6Z3A3;Q9S768;Q0J1E1;Q0PVB0;B9FW82;Q84TA8;Q10KX6;B7EQH8;Q653X4;Q10QK8;Q6H660;Q60EL7;Q75LD9;B8ACF5;A2YH55;Q7XKB5;Q7Y1F0;Q8LK80;Q0D5I3;Q5Z6G7;Q84T71;B8AJJ5;A2XG08;Q5Z790;Q945W2;B8AYT8;A2XL22;A2WQY7;Q5JK10;Q8H8U5;Q7XZH5;Q2R3A1;Q6ZGJ8;Q2QP54;Q84ZY2;A2WTU1;Q10N92;…	0.0594674
GO:0046686	biological_process	response to cadmium ion	A2XVK6;Q9FTN6;Q850W6;Q654U8;Q6KAJ2;A3AC84;Q7Y140;Q6ZD35;Q7XLG5;Q6Z7B0;B9F3U0;B8AXY6;Q9FRX7;Q6Z3A3;Q9S768;Q0J1E1;Q0PVB0;B9FW82;Q6H660;Q60EL7;Q75LD9;B8ACF5;A2YH55;Q7XKB5;Q7Y1F0;B8AJJ5;Q5Z790;Q945W2;Q5JK10;Q8H8U5;Q6ZGJ8;Q2QP54;Q84ZY2;A2WTU1;A2WJR2;B8AYG0;Q9LGC6;Q6ZH98;B8ABA7;B8AZB8;Q6K9T1;B7EUJ2;B8B2F2;Q9FRT2;Q6K5G8;Q7FAH2;Q6Z702;A4KC21	0.0331581
GO:0050896	biological_process	response to stimulus	A2XVK6;Q9FTN6;Q8H4F1;Q6YUA7;Q94D20;B8B4F7;Q0DWN6;A2YVI4;Q850W6;B9FU88;Q654U8;Q6ZFT9;Q6ZKK5;Q259D2;A2ZN55;Q8LJ43;Q6KAJ2;A3AC84;Q0E4Q5;B7E498;A2X3I3;B9FG41;Q7FAX1;Q7Y140;Q6ZD35;Q7XLG5;Q6Z7B0;B9F3U0;B8AXY6;Q5TKF4;P93438;Q0J9F5;Q10NA9;B9FMV2;Q9FRX7;Q75GT3;Q6Z3A3;A2YG12;P12085;Q9S768;Q0J1E1;Q10FN6;Q0PVB0;B9FW82;B8AS56;Q8H4Q9;Q75LE2;Q84TA8;Q10KX6;Q8H4L8;Q6YX89;Q9LI45;B7EQH8;Q653X4;Q10QK8;A2YVL4;Q84SC3;…	0.000957375
GO:0006950	biological_process	response to stress	A2XVK6;Q9FTN6;Q8H4F1;Q6YUA7;B8B4F7;Q0DWN6;A2YVI4;Q850W6;B9FU88;Q6ZKK5;A2ZN55;Q8LJ43;Q6KAJ2;Q0E4Q5;B7E498;A2X3I3;B9FG41;Q7FAX1;Q7Y140;Q6Z7B0;Q5TKF4;P93438;Q0J9F5;Q10NA9;Q75GT3;Q6Z3A3;P12085;Q9S768;Q8H4L8;Q6YX89;Q9LI45;B7EQH8;Q653X4;Q10QK8;A2YVL4;Q84SC3;Q6H660;Q75LD9;B8ACF5;A2YH55;Q7Y1F0;Q8LK80;B8ADG9;Q53JF7;B8ATR3;A2XUF3;Q945E9;Q5Z6G7;Q5Z952;A2XG08;B8AYT8;A2XL22;A2YR01;B9G0N8;Q0JFY5;Q7XZH5;Q75GX4;…	0.00387532
GO:0006979	biological_process	response to oxidative stress	A2XVK6;Q9FTN6;B9FU88;Q7Y140;Q5TKF4;Q6Z3A3;Q9LI45;Q653X4;Q10QK8;Q6H660;Q8LK80;Q5Z952;A2XG08;B8AYT8;A2YR01;Q2R3A1;B8AFL1;A2YVX7;Q6AVZ3;Q0DH04;Q9LLP7;Q6Z7S2;A2Y043;B9EWV6;Q5U1Q7;B8AGU2;B8B5I4;Q84UH5;B7EUJ2;Q5U1Q4;Q6K5G8;Q7FAH2;Q7XWK2	0.0254918
GO:0008152	biological_process	metabolic process	B8BJG0;Q0DKV9;Q69X86;B8AHN8;Q8H3M0;Q69MW7;B8AHU1;Q7XJ13;Q69XG4;Q94D20;B8B4F7;Q0DWN6;Q8GSB5;Q8H590;A2YVI4;Q850W6;B9FBD7;Q0DJJ0;Q6Z9X3;Q10KP4;Q7XTM8;Q8S9Z2;Q0D9D0;B8ATS0;B9FU88;Q5ZCV1;Q651F0;Q6L4L7;Q94CN1;Q654U8;A2Y9F9;Q6ZFT9;A2WNV6;Q6ZKK5;B8AIZ7;B8A7Y9;A5X300;Q2R1G8;B8AYF2;Q84VE1;Q0JJ47;Q6KAJ2;B9FUP9;Q0J5V5;B9FGR9;A3AC84;Q7XCY0;Q0DKX3;Q0E4Q5;Q2R3E0;B8BDK5;A2YN50;Q7XV86;B9FG41;Q7FAX1;Q7Y140;Q0J0N6;…	0.0443814
GO:0044710	biological_process	single-organism metabolic process	B8BJG0;Q0DKV9;Q69X86;A2YVI4;Q10KP4;Q0D9D0;B9FU88;Q5ZCV1;Q651F0;Q6L4L7;Q94CN1;Q6ZKK5;A5X300;Q2R1G8;B8AYF2;Q84VE1;Q0JJ47;Q6KAJ2;Q0DKX3;A2YN50;B9FG41;Q7FAX1;Q0J0N6;Q10PS4;Q75IR7;Q6ZD35;Q7XLG5;A2XVY3;B9F3U0;Q0D8R4;Q53RM0;Q5TKF4;Q2QVC1;P93438;Q0J9F5;Q7XI67;B7EEB8;Q6Z3A3;P12085;Q6ATS0;Q9S768;Q0J1E1;Q0DXR0;A2Y845;B9FLJ3;B8AEQ9;Q10KX6;B8A8C9;Q10QK8;B9F7X4;A2XFY9;Q6Z744;Q688Q8;Q5JNB0;Q10BJ7;Q0DZE3;B7EFQ4;…	0.00108499
GO:0071704	biological_process	organic substance metabolic process	B8AHN8;Q8H3M0;Q69MW7;B8AHU1;Q7XJ13;Q69XG4;Q94D20;B8B4F7;Q0DWN6;Q8GSB5;Q8H590;A2YVI4;Q850W6;B9FBD7;Q10KP4;Q0D9D0;B8ATS0;B9FU88;Q5ZCV1;Q651F0;Q6L4L7;Q94CN1;Q654U8;A2Y9F9;Q6ZFT9;A2WNV6;Q6ZKK5;B8AIZ7;B8A7Y9;A5X300;Q2R1G8;B8AYF2;Q0JJ47;Q6KAJ2;B9FUP9;Q0J5V5;B9FGR9;A3AC84;Q7XCY0;Q0DKX3;Q0E4Q5;Q2R3E0;B8BDK5;A2YN50;Q7XV86;B9FG41;Q7FAX1;Q7Y140;Q0J0N6;Q10PS4;Q75IR7;Q6ZD35;Q7XLG5;A2XVY3;B9F3U0;B8ASU6;B8AXY6;…	0.0124512
GO:0009628	biological_process	response to abiotic stimulus	Q94D20;Q850W6;Q6ZKK5;Q6KAJ2;Q0E4Q5;B7E498;A2X3I3;B9FG41;Q7FAX1;Q7Y140;Q6Z7B0;P93438;Q0J9F5;Q75GT3;Q6Z3A3;A2YG12;P12085;Q9S768;Q10FN6;Q0PVB0;Q6YX89;B7EQH8;Q653X4;Q10QK8;A2YVL4;Q84SC3;Q6H660;Q75LD9;B8ACF5;Q7Y1F0;Q8LK80;Q5Z6G7;A2Z5X0;A2XG08;Q945W2;B8AYT8;Q69XJ4;B8AHP7;A2ZD01;A2YR01;Q0JFY5;Q7XZH5;Q75GX4;Q75GX3;Q2QLS3;Q2R3A1;Q6ZGJ8;Q84ZY2;B8AFL1;Q10HD0;Q6J2K5;Q9FPK6;B8BF94;B8ANL7;Q8S3N4;B8BN80;Q38G74;…	0.0415687
GO:0009699	biological_process	phenylpropanoid biosynthetic process	A2YVI4;P93438;Q0DZE3;B7EFQ4;Q6K6Q1;Q2R3A1;Q10N92;B8BF94;Q38G74;Q69TJ1;Q69XE0	0.0911676
GO:0044281	biological_process	small molecule metabolic process	A2YVI4;Q10KP4;B9FU88;Q5ZCV1;Q651F0;Q6L4L7;Q94CN1;Q6ZKK5;A5X300;Q2R1G8;B8AYF2;Q84VE1;Q0JJ47;Q6KAJ2;B9FG41;Q7FAX1;Q0J0N6;Q10PS4;Q75IR7;Q6ZD35;Q7XLG5;A2XVY3;Q53RM0;Q5TKF4;Q2QVC1;P93438;Q0J9F5;B7EEB8;Q6Z3A3;P12085;Q9S768;Q0J1E1;Q0DXR0;A2Y845;B9FLJ3;B8AEQ9;Q10KX6;Q10QK8;B9F7X4;A2XFY9;Q6Z744;Q688Q8;Q5JNB0;Q10BJ7;Q0DZE3;B7EFQ4;Q6K6Q1;Q7Y1F0;A2YVQ8;Q69TW4;Q656T5;Q6Z7F5;B8AKA5;Q5N9Z8;Q5Z9H5;B8AYT8;A2XL22;…	0.00685918
GO:0044550	biological_process	secondary metabolite biosynthetic process	A2YVI4;P93438;Q6Z3A3;Q0DZE3;B7EFQ4;Q6K6Q1;Q2R3A1;Q2QXY9;Q10N92;B8BF94;Q38G74;Q69TJ1;Q69XE0;Q6Z702	0.0124512
GO:0009266	biological_process	response to temperature stimulus	Q850W6;Q6ZKK5;Q6KAJ2;B7E498;A2X3I3;B9FG41;Q7FAX1;Q6Z7B0;P93438;Q75GT3;Q6Z3A3;P12085;Q653X4;Q10QK8;A2YVL4;Q84SC3;Q6H660;Q7Y1F0;Q8LK80;Q5Z6G7;A2XG08;Q7XZH5;B8AFL1;Q6J2K5;B8BF94;B8ABA7;B8AZB8;A2YUR3;Q10R77;B7EUJ2;Q10MX2;B8AIJ7;Q6K5G8;Q7FAH2;Q7X8A1;Q60EA3	0.0190771
GO:0006082	biological_process	organic acid metabolic process	Q10KP4;B9FU88;Q5ZCV1;Q651F0;Q6L4L7;Q94CN1;A5X300;Q2R1G8;B8AYF2;Q0JJ47;Q6KAJ2;B9FG41;Q7FAX1;Q0J0N6;Q10PS4;Q75IR7;Q6ZD35;Q7XLG5;Q2QVC1;P93438;B7EEB8;Q6Z3A3;Q9S768;Q0J1E1;Q10KX6;Q10QK8;B9F7X4;Q688Q8;Q5JNB0;Q10BJ7;Q0DZE3;B7EFQ4;Q6K6Q1;Q7Y1F0;A2YVQ8;Q69TW4;Q656T5;Q6Z7F5;B8AKA5;Q5N9Z8;Q5Z9H5;B8AYT8;A2XL22;C8TFG9;Q7XZH5;Q0DL03;Q2QXY9;A2WTU1;B9FSC8;B8AFL1;A2XQV4;Q6H798;A2YVX7;F4MG97;Q2R483;B8ANL7;A2WJR2;…	0.00729985
GO:0019752	biological_process	carboxylic acid metabolic process	Q10KP4;B9FU88;Q5ZCV1;Q651F0;Q6L4L7;Q94CN1;A5X300;Q2R1G8;B8AYF2;Q0JJ47;Q6KAJ2;B9FG41;Q7FAX1;Q0J0N6;Q10PS4;Q75IR7;Q6ZD35;Q7XLG5;Q2QVC1;P93438;B7EEB8;Q6Z3A3;Q9S768;Q0J1E1;Q10KX6;Q10QK8;B9F7X4;Q688Q8;Q5JNB0;Q10BJ7;Q0DZE3;B7EFQ4;Q6K6Q1;Q7Y1F0;A2YVQ8;Q69TW4;Q656T5;Q6Z7F5;B8AKA5;Q5N9Z8;Q5Z9H5;B8AYT8;A2XL22;C8TFG9;Q7XZH5;Q0DL03;Q2QXY9;A2WTU1;B9FSC8;B8AFL1;A2XQV4;Q6H798;A2YVX7;F4MG97;Q2R483;B8ANL7;A2WJR2;…	0.0085462
GO:0043436	biological_process	oxoacid metabolic process	Q10KP4;B9FU88;Q5ZCV1;Q651F0;Q6L4L7;Q94CN1;A5X300;Q2R1G8;B8AYF2;Q0JJ47;Q6KAJ2;B9FG41;Q7FAX1;Q0J0N6;Q10PS4;Q75IR7;Q6ZD35;Q7XLG5;Q2QVC1;P93438;B7EEB8;Q6Z3A3;Q9S768;Q0J1E1;Q10KX6;Q10QK8;B9F7X4;Q688Q8;Q5JNB0;Q10BJ7;Q0DZE3;B7EFQ4;Q6K6Q1;Q7Y1F0;A2YVQ8;Q69TW4;Q656T5;Q6Z7F5;B8AKA5;Q5N9Z8;Q5Z9H5;B8AYT8;A2XL22;C8TFG9;Q7XZH5;Q0DL03;Q2QXY9;A2WTU1;B9FSC8;B8AFL1;A2XQV4;Q6H798;A2YVX7;F4MG97;Q2R483;B8ANL7;A2WJR2;…	0.00685918
GO:0005975	biological_process	carbohydrate metabolic process	Q0D9D0;B8ATS0;Q654U8;A2Y9F9;Q6ZFT9;A2WNV6;B8AIZ7;B8A7Y9;B9FUP9;Q0E4Q5;Q2R3E0;B8BDK5;B9F3U0;B9FMV2;B7EQH8;Q10QK8;A2WYL0;Q8H8T0;A2ZDH6;B8AR37;Q8W2Z2;Q94IY5;Q53MP9;Q6Z8I7;Q0JBF1;Q6ETD3;B8ACF5;Q25AB8;A2YH55;Q5WMX0;B8BDH8;A2WKD0;Q8RU06;Q5SNA6;Q0JGK4;B9F7X4;B8ACJ0;Q7XKB5;Q5Z6G7;Q656T5;Q5JK10;Q10SY1;B8AGT3;Q10N92;B7F6V1;Q8S3N4;Q0DA62;Q8S3Q3;A2Z556;Q8W3J0;Q8RUV6;Q9LGC6;Q7XR26;Q6YY47;Q6ZFH9;A2YEA5;Q7X6F6;…	0.0049648
GO:0032787	biological_process	monocarboxylic acid metabolic process	Q5ZCV1;Q6L4L7;Q94CN1;Q2R1G8;B8AYF2;B9FG41;Q7FAX1;B7EEB8;Q10KX6;B9F7X4;Q0DZE3;B7EFQ4;Q6K6Q1;Q69TW4;A2XL22;Q7XZH5;Q0DL03;B9FSC8;B8AFL1;Q6H798;A2YVX7;A2WJR2;Q5N8G1;B8AIJ7;Q7XWK2	0.0113672
GO:0016054	biological_process	organic acid catabolic process	Q6L4L7;Q94CN1;Q2R1G8;B8AYF2;Q9S768;Q0DZE3;B7EFQ4;Q6K6Q1;Q7Y1F0;Q69TW4;A2XQV4;B8ANL7;B8BAV2;B8AIJ7	0.0218041
GO:0044282	biological_process	small molecule catabolic process	Q6L4L7;Q94CN1;Q2R1G8;B8AYF2;Q9S768;Q0DZE3;B7EFQ4;Q6K6Q1;Q7Y1F0;Q69TW4;A2XQV4;E0ZS48;B8ANL7;Q69K00;B8BAV2;B8AIJ7	0.00729985
GO:0044712	biological_process	single-organism catabolic process	Q6L4L7;Q94CN1;Q2R1G8;B8AYF2;Q9S768;Q0DZE3;B7EFQ4;Q6K6Q1;Q7Y1F0;Q69TW4;A2XQV4;E0ZS48;B8ANL7;Q69K00;B8BAV2;B8AIJ7	0.00729985
GO:0046395	biological_process	carboxylic acid catabolic process	Q6L4L7;Q94CN1;Q2R1G8;B8AYF2;Q9S768;Q0DZE3;B7EFQ4;Q6K6Q1;Q7Y1F0;Q69TW4;A2XQV4;B8ANL7;B8BAV2;B8AIJ7	0.0218041
GO:0044036	biological_process	cell wall macromolecule metabolic process	Q7XI67;A2WYL0;Q25AB8;A2YH55;Q5Z6G7;B9G4W2;Q6H5B5;B7F6V1;Q8RUV6;Q9LGC6;Q7XR26;Q6YY47;Q6ZFH9;Q7X6F6	0.00958568
GO:0071554	biological_process	cell wall organization or biogenesis	Q7XI67;Q6Z3A3;B9FLJ3;B7EQH8;A2WYL0;B7EGM8;Q25AB8;A2YH55;Q5Z6G7;B9G4W2;Q6H5B5;B7F6V1;Q8RUV6;Q9LGC6;Q7XR26;Q6YY47;Q6ZFH9;Q7X6F6;Q6ZDX2;Q655P5;A4KC21	0.00685918
GO:0010383	biological_process	cell wall polysaccharide metabolic process	A2WYL0;Q5Z6G7;Q8RUV6;Q9LGC6;Q7XR26;Q6YY47;Q6ZFH9;Q7X6F6	0.0911676

## Sheet: pk2
GOID	Ontology	Term	Proteins	p value
GO:0003824	molecular_function	catalytic activity	B8BJG0;A2YVI4;Q942J6;B9F7X4;Q0JBF1;Q6ETD3;Q8LK80;Q84JG8;Q6K5G8;Q5WMX0;Q6AV32;Q8GTK8;Q656T5;Q6ZFJ3;Q0JGK4;Q69XJ4;A2YG12;Q7X8A1;B9G1G0;B8AYF2;Q7X7H3;A2WJR2;A2YR01;Q0D5J7;Q6Z7F5;Q7FAX1;Q8S4Y9;Q6KAJ2;B8ATS0;E9KIP1;Q9FRT2;B8BN80;Q69K00;A2X5P5;B9FMV2;Q9M4X0;Q5JNB0;B8ACF5;A2ZN55;P12085;Q69XE0;Q8RU06;Q10R77;Q9FRX7;A2WY84;A2XVY3;Q6ZGJ8;Q6H5B5;B9F3U0;B9EXM2;B8AMQ6;Q6ZIT9;B7EFQ4;Q8H4V1;Q7Y1F0;B8AFL1;A2XFY9;…	0.00837439
GO:0016491	molecular_function	oxidoreductase activity	B8BJG0;Q942J6;Q8LK80;Q6K5G8;Q6AV32;Q656T5;Q6ZFJ3;Q69XJ4;Q7X8A1;B9G1G0;B8AYF2;A2WJR2;Q0D5J7;Q7FAX1;Q8S4Y9;E9KIP1;Q9FRT2;B8BN80;Q69XE0;Q9FRX7;A2WY84;B8B2F2;A2YUR3;B8B3J4;Q9SDJ2;Q0DWI9;B8APP7;B8AWG7;B8AIJ7;Q60EA3;Q6Z6B5;Q69X86;Q53N80	0.00993177
GO:0048037	molecular_function	cofactor binding	Q6K5G8;Q8GTK8;Q656T5;Q6ZFJ3;Q7X8A1;B8AYF2;A2WJR2;Q6KAJ2;Q9FRT2;B8ACF5;Q7Y1F0;Q688Q8;B8B2F2;B8B3J4;Q0DWI9;B7E6V7;B8AIJ7	0.0612694
GO:0016620	molecular_function	oxidoreductase activity, acting on the aldehyde or oxo group of donors, NAD or NADP as acceptor	Q6K5G8;Q7X8A1;Q8S4Y9;Q69XE0;Q9FRX7;B8AIJ7	0.0135078
GO:0016903	molecular_function	oxidoreductase activity, acting on the aldehyde or oxo group of donors	Q6K5G8;Q7X8A1;Q8S4Y9;Q69XE0;Q9FRX7;B8AIJ7	0.0384684
GO:0005623	cellular_component	cell	A2YVI4;B9F7X4;Q8S7T4;Q0JBF1;Q6ETD3;Q8LK80;Q84JG8;D0EKM6;Q6K5G8;Q0D5I3;Q8GTK8;A2ZD01;Q656T5;Q6ZFJ3;Q69XJ4;A2YG12;Q7X8A1;B9G1G0;B8AYF2;Q5Z8V3;Q7X7H3;A2WJR2;A2YR01;Q0D5J7;Q6Z7F5;Q7FAX1;Q6KAJ2;B8ATS0;E9KIP1;Q9FRT2;B8BN80;Q69K00;Q67UK9;B9FMV2;A2XQK5;B8ACF5;A2ZN55;P12085;Q10R77;Q9FRX7;A2WY84;A2XVY3;Q6ZGJ8;B9F3U0;Q5Z4M6;B8AMQ6;Q6ZIT9;B7EFQ4;Q8H4V1;Q7Y1F0;Q9ZSU5;B8AFL1;A2XFY9;Q7XTM8;B8B2F2;Q84NW1;A2YUR3;…	0.0305556
GO:0044464	cellular_component	cell part	A2YVI4;B9F7X4;Q8S7T4;Q0JBF1;Q6ETD3;Q8LK80;Q84JG8;D0EKM6;Q6K5G8;Q0D5I3;Q8GTK8;A2ZD01;Q656T5;Q6ZFJ3;Q69XJ4;A2YG12;Q7X8A1;B9G1G0;B8AYF2;Q5Z8V3;Q7X7H3;A2WJR2;A2YR01;Q0D5J7;Q6Z7F5;Q7FAX1;Q6KAJ2;B8ATS0;E9KIP1;Q9FRT2;B8BN80;Q69K00;Q67UK9;B9FMV2;A2XQK5;B8ACF5;A2ZN55;P12085;Q10R77;Q9FRX7;A2WY84;A2XVY3;Q6ZGJ8;B9F3U0;Q5Z4M6;B8AMQ6;Q6ZIT9;B7EFQ4;Q8H4V1;Q7Y1F0;Q9ZSU5;B8AFL1;A2XFY9;Q7XTM8;B8B2F2;Q84NW1;A2YUR3;…	0.0305556
GO:0005576	cellular_component	extracellular region	A2YVI4;Q84JG8;Q6K5G8;Q8GTK8;Q6ZFJ3;Q7X8A1;Q7X7H3;Q6KAJ2;Q9FRT2;Q69K00;Q10R77;A2XVY3;Q8H4V1;Q7Y1F0;A2YUR3;B8AEQ9;B7EFZ9;Q10S34;Q60EA3;Q0J1E1	0.000874459
GO:0005622	cellular_component	intracellular	B9F7X4;Q8S7T4;Q0JBF1;Q6ETD3;Q8LK80;Q84JG8;D0EKM6;Q6K5G8;Q0D5I3;Q8GTK8;A2ZD01;Q656T5;Q6ZFJ3;Q69XJ4;A2YG12;Q7X8A1;B9G1G0;B8AYF2;Q5Z8V3;Q7X7H3;A2WJR2;A2YR01;Q0D5J7;Q6Z7F5;Q7FAX1;Q6KAJ2;B8ATS0;E9KIP1;Q9FRT2;B8BN80;Q69K00;Q67UK9;B9FMV2;A2XQK5;B8ACF5;P12085;Q10R77;Q9FRX7;A2WY84;A2XVY3;Q6ZGJ8;B9F3U0;Q5Z4M6;B8AMQ6;Q6ZIT9;B7EFQ4;Q8H4V1;Q7Y1F0;Q9ZSU5;B8AFL1;A2XFY9;Q7XTM8;B8B2F2;Q84NW1;A2YUR3;Q84ZY2;Q10SY1;…	0.00293694
GO:0005737	cellular_component	cytoplasm	B9F7X4;Q8S7T4;Q0JBF1;Q6ETD3;Q8LK80;Q84JG8;D0EKM6;Q6K5G8;Q0D5I3;Q8GTK8;A2ZD01;Q656T5;Q6ZFJ3;Q69XJ4;A2YG12;Q7X8A1;B9G1G0;B8AYF2;Q5Z8V3;Q7X7H3;A2WJR2;A2YR01;Q0D5J7;Q6Z7F5;Q7FAX1;Q6KAJ2;B8ATS0;E9KIP1;Q9FRT2;B8BN80;Q69K00;Q67UK9;B9FMV2;A2XQK5;B8ACF5;P12085;Q10R77;Q9FRX7;A2WY84;A2XVY3;Q6ZGJ8;B9F3U0;Q5Z4M6;B8AMQ6;Q6ZIT9;B7EFQ4;Q8H4V1;Q7Y1F0;Q9ZSU5;B8AFL1;A2XFY9;Q7XTM8;B8B2F2;Q84NW1;A2YUR3;Q84ZY2;Q10SY1;…	5.20447e-07
GO:0043226	cellular_component	organelle	B9F7X4;Q8S7T4;Q0JBF1;Q6ETD3;Q8LK80;Q84JG8;D0EKM6;Q6K5G8;Q0D5I3;Q8GTK8;A2ZD01;Q656T5;Q6ZFJ3;Q69XJ4;A2YG12;Q7X8A1;B9G1G0;B8AYF2;Q5Z8V3;Q7X7H3;A2WJR2;A2YR01;Q0D5J7;Q7FAX1;Q6KAJ2;B8ATS0;E9KIP1;Q9FRT2;B8BN80;Q69K00;Q67UK9;B9FMV2;A2XQK5;B8ACF5;P12085;Q10R77;Q9FRX7;A2WY84;A2XVY3;Q6ZGJ8;B9F3U0;Q5Z4M6;B8AMQ6;Q6ZIT9;Q7Y1F0;Q9ZSU5;B8AFL1;A2XFY9;Q7XTM8;B8B2F2;Q84NW1;A2YUR3;Q84ZY2;Q10SY1;A2XNV4;F4MG97;Q5TKF4;…	4.98641e-05
GO:0043227	cellular_component	membrane-bounded organelle	B9F7X4;Q8S7T4;Q0JBF1;Q6ETD3;Q8LK80;Q84JG8;D0EKM6;Q6K5G8;Q0D5I3;Q8GTK8;A2ZD01;Q656T5;Q6ZFJ3;Q69XJ4;A2YG12;Q7X8A1;B9G1G0;B8AYF2;Q5Z8V3;Q7X7H3;A2WJR2;A2YR01;Q0D5J7;Q7FAX1;Q6KAJ2;B8ATS0;E9KIP1;Q9FRT2;B8BN80;Q69K00;Q67UK9;B9FMV2;A2XQK5;B8ACF5;P12085;Q10R77;Q9FRX7;A2WY84;A2XVY3;Q6ZGJ8;B9F3U0;Q5Z4M6;B8AMQ6;Q6ZIT9;Q7Y1F0;Q9ZSU5;B8AFL1;A2XFY9;Q7XTM8;B8B2F2;Q84NW1;A2YUR3;Q84ZY2;Q10SY1;A2XNV4;F4MG97;Q5TKF4;…	6.02596e-06
GO:0043229	cellular_component	intracellular organelle	B9F7X4;Q8S7T4;Q0JBF1;Q6ETD3;Q8LK80;Q84JG8;D0EKM6;Q6K5G8;Q0D5I3;Q8GTK8;A2ZD01;Q656T5;Q6ZFJ3;Q69XJ4;A2YG12;Q7X8A1;B9G1G0;B8AYF2;Q5Z8V3;Q7X7H3;A2WJR2;A2YR01;Q0D5J7;Q7FAX1;Q6KAJ2;B8ATS0;E9KIP1;Q9FRT2;B8BN80;Q69K00;Q67UK9;B9FMV2;A2XQK5;B8ACF5;P12085;Q10R77;Q9FRX7;A2WY84;A2XVY3;Q6ZGJ8;B9F3U0;Q5Z4M6;B8AMQ6;Q6ZIT9;Q7Y1F0;Q9ZSU5;B8AFL1;A2XFY9;Q7XTM8;B8B2F2;Q84NW1;A2YUR3;Q84ZY2;Q10SY1;A2XNV4;F4MG97;Q5TKF4;…	4.98641e-05
GO:0043231	cellular_component	intracellular membrane-bounded organelle	B9F7X4;Q8S7T4;Q0JBF1;Q6ETD3;Q8LK80;Q84JG8;D0EKM6;Q6K5G8;Q0D5I3;Q8GTK8;A2ZD01;Q656T5;Q6ZFJ3;Q69XJ4;A2YG12;Q7X8A1;B9G1G0;B8AYF2;Q5Z8V3;Q7X7H3;A2WJR2;A2YR01;Q0D5J7;Q7FAX1;Q6KAJ2;B8ATS0;E9KIP1;Q9FRT2;B8BN80;Q69K00;Q67UK9;B9FMV2;A2XQK5;B8ACF5;P12085;Q10R77;Q9FRX7;A2WY84;A2XVY3;Q6ZGJ8;B9F3U0;Q5Z4M6;B8AMQ6;Q6ZIT9;Q7Y1F0;Q9ZSU5;B8AFL1;A2XFY9;Q7XTM8;B8B2F2;Q84NW1;A2YUR3;Q84ZY2;Q10SY1;A2XNV4;F4MG97;Q5TKF4;…	6.02596e-06
GO:0044424	cellular_component	intracellular part	B9F7X4;Q8S7T4;Q0JBF1;Q6ETD3;Q8LK80;Q84JG8;D0EKM6;Q6K5G8;Q0D5I3;Q8GTK8;A2ZD01;Q656T5;Q6ZFJ3;Q69XJ4;A2YG12;Q7X8A1;B9G1G0;B8AYF2;Q5Z8V3;Q7X7H3;A2WJR2;A2YR01;Q0D5J7;Q6Z7F5;Q7FAX1;Q6KAJ2;B8ATS0;E9KIP1;Q9FRT2;B8BN80;Q69K00;Q67UK9;B9FMV2;A2XQK5;B8ACF5;P12085;Q10R77;Q9FRX7;A2WY84;A2XVY3;Q6ZGJ8;B9F3U0;Q5Z4M6;B8AMQ6;Q6ZIT9;B7EFQ4;Q8H4V1;Q7Y1F0;Q9ZSU5;B8AFL1;A2XFY9;Q7XTM8;B8B2F2;Q84NW1;A2YUR3;Q84ZY2;Q10SY1;…	0.000972369
GO:0044444	cellular_component	cytoplasmic part	B9F7X4;Q8S7T4;Q0JBF1;Q6ETD3;Q8LK80;Q84JG8;D0EKM6;Q6K5G8;Q0D5I3;Q8GTK8;A2ZD01;Q656T5;Q6ZFJ3;Q69XJ4;A2YG12;Q7X8A1;B9G1G0;B8AYF2;Q5Z8V3;Q7X7H3;A2WJR2;A2YR01;Q0D5J7;Q7FAX1;Q6KAJ2;B8ATS0;E9KIP1;Q9FRT2;B8BN80;Q69K00;Q67UK9;B9FMV2;A2XQK5;B8ACF5;P12085;Q10R77;Q9FRX7;A2WY84;A2XVY3;Q6ZGJ8;B9F3U0;Q5Z4M6;B8AMQ6;Q6ZIT9;Q8H4V1;Q7Y1F0;Q9ZSU5;B8AFL1;A2XFY9;Q7XTM8;B8B2F2;Q84NW1;A2YUR3;Q84ZY2;Q10SY1;A2XNV4;Q5TKF4;…	4.31568e-08
GO:0009521	cellular_component	photosystem	Q8S7T4;D0EKM6;Q0D5I3;A2ZD01;E9KIP1;Q9ZSU5;Q10HD0;B7EFZ9	0.00293694
GO:0009522	cellular_component	photosystem I	Q8S7T4;E9KIP1;Q9ZSU5;Q10HD0	0.0762208
GO:0009579	cellular_component	thylakoid	Q8S7T4;Q8LK80;Q84JG8;D0EKM6;Q0D5I3;Q8GTK8;A2ZD01;Q6ZFJ3;A2YG12;Q7X8A1;Q5Z8V3;Q0D5J7;E9KIP1;Q69K00;A2XQK5;P12085;Q10R77;Q6ZGJ8;Q6ZIT9;Q9ZSU5;B8B2F2;Q84NW1;A2YUR3;B9G0N8;Q6ZCC6;Q10HD0;B8AEQ9;Q8RVD3;B7EFZ9;Q7XBW5;Q6Z6B5;Q6H748;Q6ETQ7;Q53N80	3.83715e-13
GO:0034357	cellular_component	photosynthetic membrane	Q8S7T4;Q8LK80;D0EKM6;Q0D5I3;A2ZD01;Q6ZFJ3;A2YG12;Q7X8A1;Q5Z8V3;Q0D5J7;E9KIP1;A2XQK5;P12085;Q9ZSU5;Q84NW1;B9G0N8;Q6ZCC6;Q10HD0;B8AEQ9;Q8RVD3;B7EFZ9;Q7XBW5;Q6H748;Q6ETQ7;Q53N80	1.07553e-08
GO:0044436	cellular_component	thylakoid part	Q8S7T4;Q8LK80;D0EKM6;Q0D5I3;A2ZD01;Q6ZFJ3;A2YG12;Q7X8A1;Q5Z8V3;Q0D5J7;E9KIP1;A2XQK5;P12085;Q6ZIT9;Q9ZSU5;Q84NW1;B9G0N8;Q6ZCC6;Q10HD0;B8AEQ9;Q8RVD3;B7EFZ9;Q7XBW5;Q6H748;Q6ETQ7;Q53N80	5.4621e-09
GO:0009507	cellular_component	chloroplast	Q8S7T4;Q8LK80;Q84JG8;D0EKM6;Q6K5G8;Q0D5I3;Q8GTK8;A2ZD01;Q656T5;Q6ZFJ3;Q69XJ4;A2YG12;Q7X8A1;Q5Z8V3;Q7X7H3;A2WJR2;A2YR01;Q0D5J7;Q7FAX1;Q6KAJ2;B8ATS0;E9KIP1;Q9FRT2;Q69K00;Q67UK9;A2XQK5;B8ACF5;P12085;Q10R77;Q9FRX7;A2WY84;A2XVY3;Q6ZGJ8;B9F3U0;Q5Z4M6;B8AMQ6;Q6ZIT9;Q7Y1F0;Q9ZSU5;B8AFL1;A2XFY9;Q7XTM8;B8B2F2;Q84NW1;A2YUR3;Q84ZY2;Q10SY1;Q9SDJ2;Q2QP54;B9G0N8;Q5Z790;Q8H8U5;Q6ZCC6;Q10HD0;B8AEQ9;Q6H6B9;Q8RVD3;…	3.83715e-13
GO:0009532	cellular_component	plastid stroma	Q8S7T4;Q8LK80;Q84JG8;Q0D5I3;Q8GTK8;A2ZD01;Q656T5;Q6ZFJ3;Q7X8A1;Q5Z8V3;Q7X7H3;A2WJR2;A2YR01;Q6KAJ2;B8ATS0;Q69K00;Q67UK9;A2XQK5;P12085;Q10R77;A2WY84;A2XVY3;Q6ZGJ8;Q5Z4M6;B8AMQ6;Q9ZSU5;B8AFL1;A2XFY9;A2YUR3;Q84ZY2;Q10SY1;Q2QP54;B9G0N8;Q8H8U5;Q10HD0;B8AEQ9;Q6H6B9;B7EFZ9;Q7XBW5;Q2R483;Q60EA3;Q6Z6B5;Q6ZKK5;Q6H748	4.08433e-16
GO:0009536	cellular_component	plastid	Q8S7T4;Q8LK80;Q84JG8;D0EKM6;Q6K5G8;Q0D5I3;Q8GTK8;A2ZD01;Q656T5;Q6ZFJ3;Q69XJ4;A2YG12;Q7X8A1;Q5Z8V3;Q7X7H3;A2WJR2;A2YR01;Q0D5J7;Q7FAX1;Q6KAJ2;B8ATS0;E9KIP1;Q9FRT2;Q69K00;Q67UK9;B9FMV2;A2XQK5;B8ACF5;P12085;Q10R77;Q9FRX7;A2WY84;A2XVY3;Q6ZGJ8;B9F3U0;Q5Z4M6;B8AMQ6;Q6ZIT9;Q7Y1F0;Q9ZSU5;B8AFL1;A2XFY9;Q7XTM8;B8B2F2;Q84NW1;A2YUR3;Q84ZY2;Q10SY1;Q5TKF4;Q9SDJ2;Q2QP54;B9G0N8;Q5Z790;Q8H8U5;Q6ZCC6;Q10HD0;B8AEQ9;…	9.60017e-14
GO:0009570	cellular_component	chloroplast stroma	Q8S7T4;Q8LK80;Q84JG8;Q0D5I3;Q8GTK8;A2ZD01;Q656T5;Q6ZFJ3;Q7X8A1;Q5Z8V3;Q7X7H3;A2WJR2;A2YR01;Q6KAJ2;B8ATS0;Q69K00;Q67UK9;A2XQK5;P12085;Q10R77;A2WY84;A2XVY3;Q6ZGJ8;Q5Z4M6;B8AMQ6;Q9ZSU5;B8AFL1;A2XFY9;A2YUR3;Q84ZY2;Q10SY1;Q2QP54;B9G0N8;Q8H8U5;Q10HD0;B8AEQ9;Q6H6B9;B7EFZ9;Q7XBW5;Q2R483;Q60EA3;Q6Z6B5;Q6ZKK5;Q6H748	1.56641e-16
GO:0010287	cellular_component	plastoglobule	Q8S7T4;Q8GTK8;A2ZD01;A2XQK5;P12085;Q9ZSU5;B8AFL1;Q10HD0;Q7XBW5;Q6H748	3.4083e-06
GO:0044422	cellular_component	organelle part	Q8S7T4;Q8LK80;Q84JG8;D0EKM6;Q6K5G8;Q0D5I3;Q8GTK8;A2ZD01;Q656T5;Q6ZFJ3;A2YG12;Q7X8A1;B9G1G0;Q5Z8V3;Q7X7H3;A2WJR2;A2YR01;Q0D5J7;Q7FAX1;Q6KAJ2;B8ATS0;E9KIP1;Q69K00;Q67UK9;A2XQK5;P12085;Q10R77;A2WY84;A2XVY3;Q6ZGJ8;Q5Z4M6;B8AMQ6;Q7Y1F0;Q9ZSU5;B8AFL1;A2XFY9;Q7XTM8;Q84NW1;A2YUR3;Q84ZY2;Q10SY1;Q5TKF4;Q2QP54;B9G0N8;Q8H8U5;Q6ZCC6;Q10HD0;B8AEQ9;Q6H6B9;Q8RVD3;B7EFZ9;B8APP7;Q7XBW5;Q2R483;B8AIJ7;Q60EA3;Q6Z6B5;…	1.67775e-08
GO:0044434	cellular_component	chloroplast part	Q8S7T4;Q8LK80;Q84JG8;D0EKM6;Q0D5I3;Q8GTK8;A2ZD01;Q656T5;Q6ZFJ3;A2YG12;Q7X8A1;Q5Z8V3;Q7X7H3;A2WJR2;A2YR01;Q0D5J7;Q7FAX1;Q6KAJ2;B8ATS0;E9KIP1;Q69K00;Q67UK9;A2XQK5;P12085;Q10R77;A2WY84;A2XVY3;Q6ZGJ8;Q5Z4M6;B8AMQ6;Q9ZSU5;B8AFL1;A2XFY9;Q7XTM8;Q84NW1;A2YUR3;Q84ZY2;Q10SY1;Q2QP54;B9G0N8;Q8H8U5;Q6ZCC6;Q10HD0;B8AEQ9;Q6H6B9;Q8RVD3;B7EFZ9;B8APP7;Q7XBW5;Q2R483;Q60EA3;Q6Z6B5;Q6ZKK5;Q6H748;Q6ETQ7;Q53N80	5.467e-17
GO:0044435	cellular_component	plastid part	Q8S7T4;Q8LK80;Q84JG8;D0EKM6;Q0D5I3;Q8GTK8;A2ZD01;Q656T5;Q6ZFJ3;A2YG12;Q7X8A1;Q5Z8V3;Q7X7H3;A2WJR2;A2YR01;Q0D5J7;Q7FAX1;Q6KAJ2;B8ATS0;E9KIP1;Q69K00;Q67UK9;A2XQK5;P12085;Q10R77;A2WY84;A2XVY3;Q6ZGJ8;Q5Z4M6;B8AMQ6;Q7Y1F0;Q9ZSU5;B8AFL1;A2XFY9;Q7XTM8;Q84NW1;A2YUR3;Q84ZY2;Q10SY1;Q2QP54;B9G0N8;Q8H8U5;Q6ZCC6;Q10HD0;B8AEQ9;Q6H6B9;Q8RVD3;B7EFZ9;B8APP7;Q7XBW5;Q2R483;Q60EA3;Q6Z6B5;Q6ZKK5;Q6H748;Q6ETQ7;Q53N80	3.88304e-17
GO:0044446	cellular_component	intracellular organelle part	Q8S7T4;Q8LK80;Q84JG8;D0EKM6;Q6K5G8;Q0D5I3;Q8GTK8;A2ZD01;Q656T5;Q6ZFJ3;A2YG12;Q7X8A1;B9G1G0;Q5Z8V3;Q7X7H3;A2WJR2;A2YR01;Q0D5J7;Q7FAX1;Q6KAJ2;B8ATS0;E9KIP1;Q69K00;Q67UK9;A2XQK5;P12085;Q10R77;A2WY84;A2XVY3;Q6ZGJ8;Q5Z4M6;B8AMQ6;Q7Y1F0;Q9ZSU5;B8AFL1;A2XFY9;Q7XTM8;Q84NW1;A2YUR3;Q84ZY2;Q10SY1;Q5TKF4;Q2QP54;B9G0N8;Q8H8U5;Q6ZCC6;Q10HD0;B8AEQ9;Q6H6B9;Q8RVD3;B7EFZ9;B8APP7;Q7XBW5;Q2R483;B8AIJ7;Q60EA3;Q6Z6B5;…	1.67775e-08
GO:0009526	cellular_component	plastid envelope	Q8LK80;Q84JG8;Q0D5I3;Q8GTK8;Q6ZFJ3;A2YG12;Q7X8A1;Q0D5J7;Q7FAX1;Q6KAJ2;Q69K00;Q67UK9;P12085;Q10R77;A2XVY3;Q6ZGJ8;Q5Z4M6;Q7Y1F0;Q9ZSU5;Q7XTM8;Q84NW1;A2YUR3;Q84ZY2;Q2QP54;Q6ZCC6;Q10HD0;B8AEQ9;B8APP7;Q60EA3;Q6Z6B5;Q6ZKK5;Q6ETQ7;Q53N80	2.14539e-11
GO:0009941	cellular_component	chloroplast envelope	Q8LK80;Q84JG8;Q0D5I3;Q8GTK8;Q6ZFJ3;A2YG12;Q7X8A1;Q0D5J7;Q7FAX1;Q6KAJ2;Q69K00;Q67UK9;Q10R77;A2XVY3;Q6ZGJ8;Q5Z4M6;Q9ZSU5;Q7XTM8;Q84NW1;A2YUR3;Q84ZY2;Q2QP54;Q6ZCC6;Q10HD0;B8AEQ9;B8APP7;Q60EA3;Q6Z6B5;Q6ETQ7;Q53N80	1.82719e-09
GO:0031967	cellular_component	organelle envelope	Q8LK80;Q84JG8;Q6K5G8;Q0D5I3;Q8GTK8;Q6ZFJ3;A2YG12;Q7X8A1;Q0D5J7;Q7FAX1;Q6KAJ2;Q69K00;Q67UK9;P12085;Q10R77;A2XVY3;Q6ZGJ8;Q5Z4M6;Q7Y1F0;Q9ZSU5;Q7XTM8;Q84NW1;A2YUR3;Q84ZY2;Q5TKF4;Q2QP54;Q6ZCC6;Q10HD0;B8AEQ9;B8APP7;Q60EA3;Q6Z6B5;Q6ZKK5;Q6ETQ7;Q53N80	1.67775e-08
GO:0031975	cellular_component	envelope	Q8LK80;Q84JG8;Q6K5G8;Q0D5I3;Q8GTK8;Q6ZFJ3;A2YG12;Q7X8A1;Q0D5J7;Q7FAX1;Q6KAJ2;Q69K00;Q67UK9;P12085;Q10R77;A2XVY3;Q6ZGJ8;Q5Z4M6;Q7Y1F0;Q9ZSU5;Q7XTM8;Q84NW1;A2YUR3;Q84ZY2;Q5TKF4;Q2QP54;Q6ZCC6;Q10HD0;B8AEQ9;B8APP7;Q60EA3;Q6Z6B5;Q6ZKK5;Q6ETQ7;Q53N80	1.67775e-08
GO:0009534	cellular_component	chloroplast thylakoid	Q8LK80;D0EKM6;Q0D5I3;A2ZD01;Q6ZFJ3;A2YG12;Q7X8A1;Q5Z8V3;E9KIP1;A2XQK5;P12085;Q9ZSU5;Q84NW1;B9G0N8;Q6ZCC6;Q10HD0;B8AEQ9;Q8RVD3;B7EFZ9;Q7XBW5;Q6H748;Q6ETQ7;Q53N80	1.4684e-07
GO:0009535	cellular_component	chloroplast thylakoid membrane	Q8LK80;D0EKM6;Q0D5I3;A2ZD01;Q6ZFJ3;A2YG12;Q7X8A1;Q5Z8V3;E9KIP1;A2XQK5;P12085;Q9ZSU5;Q84NW1;B9G0N8;Q6ZCC6;Q10HD0;B8AEQ9;Q8RVD3;B7EFZ9;Q7XBW5;Q6H748;Q6ETQ7;Q53N80	4.76814e-08
GO:0031976	cellular_component	plastid thylakoid	Q8LK80;D0EKM6;Q0D5I3;A2ZD01;Q6ZFJ3;A2YG12;Q7X8A1;Q5Z8V3;E9KIP1;A2XQK5;P12085;Q9ZSU5;Q84NW1;B9G0N8;Q6ZCC6;Q10HD0;B8AEQ9;Q8RVD3;B7EFZ9;Q7XBW5;Q6H748;Q6ETQ7;Q53N80	1.4684e-07
GO:0031984	cellular_component	organelle subcompartment	Q8LK80;D0EKM6;Q0D5I3;A2ZD01;Q6ZFJ3;A2YG12;Q7X8A1;Q5Z8V3;E9KIP1;A2XQK5;P12085;Q9ZSU5;Q84NW1;B9G0N8;Q6ZCC6;Q10HD0;B8AEQ9;Q8RVD3;B7EFZ9;Q7XBW5;Q6H748;Q6ETQ7;Q53N80	1.5764e-07
GO:0042651	cellular_component	thylakoid membrane	Q8LK80;D0EKM6;Q0D5I3;A2ZD01;Q6ZFJ3;A2YG12;Q7X8A1;Q5Z8V3;Q0D5J7;E9KIP1;A2XQK5;P12085;Q9ZSU5;Q84NW1;B9G0N8;Q6ZCC6;Q10HD0;B8AEQ9;Q8RVD3;B7EFZ9;Q7XBW5;Q6H748;Q6ETQ7;Q53N80	1.8059e-08
GO:0055035	cellular_component	plastid thylakoid membrane	Q8LK80;D0EKM6;Q0D5I3;A2ZD01;Q6ZFJ3;A2YG12;Q7X8A1;Q5Z8V3;E9KIP1;A2XQK5;P12085;Q9ZSU5;Q84NW1;B9G0N8;Q6ZCC6;Q10HD0;B8AEQ9;Q8RVD3;B7EFZ9;Q7XBW5;Q6H748;Q6ETQ7;Q53N80	4.76814e-08
GO:0048046	cellular_component	apoplast	Q84JG8;Q6K5G8;Q8GTK8;Q6ZFJ3;Q7X8A1;Q7X7H3;Q6KAJ2;Q9FRT2;Q69K00;Q10R77;A2XVY3;Q8H4V1;Q7Y1F0;A2YUR3;B8AEQ9;B7EFZ9;Q10S34;Q60EA3;Q0J1E1	9.61642e-05
GO:0010319	cellular_component	stromule	Q0D5I3;Q7X8A1;Q6KAJ2;P12085;Q10R77;Q7Y1F0;A2YUR3;Q60EA3;Q6ZKK5	4.5232e-05
GO:0031977	cellular_component	thylakoid lumen	Q6ZFJ3;A2YG12;Q5Z8V3;A2XQK5;P12085;Q6ZIT9;B9G0N8;B7EFZ9	0.00408057
GO:0006950	biological_process	response to stress	Q75GX3;A2YVI4;Q2QLS3;Q8LK80;Q84JG8;Q6K5G8;Q6ZFJ3;Q7X8A1;A2YR01;Q0D5J7;Q7FAX1;Q6KAJ2;B8BN80;B8ACF5;A2ZN55;P12085;Q10R77;Q6ZGJ8;Q10NA9;Q75GX4;Q7Y1F0;B8AFL1;B8B2F2;A2YUR3;Q84ZY2;Q5TKF4;B9G0N8;B8B4F7;Q10S34;B8AIJ7;Q60EA3;Q6ZKK5;Q6ETQ7	0.0376788
GO:0008150	biological_process	biological_process	Q75GX3;B8BJG0;A2YVI4;B9F7X4;Q2QLS3;Q8S7T4;Q0JBF1;Q6ETD3;Q8LK80;Q84JG8;D0EKM6;Q6K5G8;Q5WMX0;Q0D5I3;Q8GTK8;A2ZD01;Q656T5;Q8LIL4;Q6ZFJ3;Q0JGK4;Q69XJ4;A2YG12;Q7X8A1;B9G1G0;B8AYF2;Q7X7H3;A2WJR2;A2YR01;Q0D5J7;Q6Z7F5;Q7FAX1;Q6KAJ2;B8ATS0;E9KIP1;Q9FRT2;B8BN80;Q69K00;Q67UK9;A2X5P5;B9FMV2;Q5JNB0;B8ACF5;A2ZN55;P12085;Q69XE0;Q8RU06;Q10R77;Q9FRX7;A2WY84;A2XVY3;Q6ZGJ8;Q6H5B5;B9F3U0;B9EXM2;Q5Z4M6;Q6ZIT9;Q10NA9;…	0.00871092
GO:0050896	biological_process	response to stimulus	Q75GX3;A2YVI4;Q2QLS3;Q8LK80;Q84JG8;Q6K5G8;Q0D5I3;A2ZD01;Q6ZFJ3;Q69XJ4;A2YG12;Q7X8A1;A2WJR2;A2YR01;Q0D5J7;Q7FAX1;Q6KAJ2;Q9FRT2;B8BN80;B9FMV2;B8ACF5;A2ZN55;P12085;Q10R77;Q9FRX7;Q6ZGJ8;B9F3U0;Q10NA9;Q75GX4;Q7Y1F0;B8AFL1;B8B2F2;A2YUR3;Q84ZY2;Q94D20;Q5TKF4;Q2QP54;B9G0N8;Q5Z790;Q8H8U5;Q10HD0;Q6ZD35;B8B4F7;Q75LE2;Q10S34;B8AIJ7;Q60EA3;Q6ZKK5;Q6ETQ7;Q0J1E1	0.00380172
GO:0051707	biological_process	response to other organism	Q75GX3;Q2QLS3;Q8LK80;Q84JG8;Q6K5G8;Q6ZFJ3;Q0D5J7;Q7FAX1;P12085;Q10R77;Q6ZGJ8;Q75GX4;B9G0N8;Q6ETQ7	0.0951124
GO:0009628	biological_process	response to abiotic stimulus	Q75GX3;Q2QLS3;Q8LK80;Q6K5G8;A2ZD01;Q69XJ4;A2YG12;Q7X8A1;A2YR01;Q0D5J7;Q7FAX1;Q6KAJ2;B8BN80;B8ACF5;P12085;Q10R77;Q6ZGJ8;Q75GX4;Q7Y1F0;B8AFL1;A2YUR3;Q84ZY2;Q94D20;Q10HD0;Q10S34;B8AIJ7;Q60EA3;Q6ZKK5	0.00793434
GO:0008152	biological_process	metabolic process	B8BJG0;A2YVI4;B9F7X4;Q8S7T4;Q0JBF1;Q6ETD3;Q8LK80;Q84JG8;D0EKM6;Q6K5G8;Q5WMX0;Q0D5I3;Q8GTK8;A2ZD01;Q656T5;Q6ZFJ3;Q0JGK4;Q69XJ4;A2YG12;Q7X8A1;B8AYF2;Q7X7H3;A2WJR2;Q0D5J7;Q6Z7F5;Q7FAX1;Q6KAJ2;B8ATS0;E9KIP1;Q9FRT2;B8BN80;Q69K00;Q67UK9;A2X5P5;B9FMV2;Q5JNB0;B8ACF5;P12085;Q69XE0;Q8RU06;Q10R77;A2WY84;A2XVY3;Q6ZGJ8;Q6H5B5;B9F3U0;B9EXM2;Q5Z4M6;Q6ZIT9;B7EFQ4;Q8H4V1;Q7Y1F0;Q9ZSU5;B8AFL1;A2XFY9;Q688Q8;Q7XTM8;…	2.12411e-05
GO:0044710	biological_process	single-organism metabolic process	B8BJG0;A2YVI4;B9F7X4;D0EKM6;Q656T5;Q6ZFJ3;Q69XJ4;B8AYF2;A2WJR2;Q0D5J7;Q6Z7F5;Q7FAX1;Q6KAJ2;E9KIP1;Q9FRT2;B8BN80;Q69K00;Q5JNB0;P12085;Q69XE0;Q10R77;A2WY84;A2XVY3;B9F3U0;B7EFQ4;Q8H4V1;Q7Y1F0;B8AFL1;A2XFY9;Q688Q8;Q84NW1;B8BAV2;F4MG97;Q5TKF4;Q9SDJ2;Q0DWI9;B8AEQ9;B9FRL0;Q6ZD35;Q6H6B9;Q8RVD3;B8APP7;Q2R483;Q10S34;B8AIJ7;Q69X86;Q6ZKK5;Q6ETQ7;Q0J1E1	2.46593e-05
GO:0055114	biological_process	oxidation-reduction process	B8BJG0;D0EKM6;Q656T5;Q6ZFJ3;Q69XJ4;B8AYF2;Q0D5J7;E9KIP1;Q10R77;B9F3U0;Q8H4V1;Q84NW1;Q69X86;Q6ETQ7	0.030356
GO:0009987	biological_process	cellular process	A2YVI4;B9F7X4;Q8S7T4;Q8LK80;Q84JG8;D0EKM6;Q6K5G8;Q0D5I3;Q8GTK8;A2ZD01;Q656T5;Q8LIL4;Q6ZFJ3;Q0JGK4;Q69XJ4;A2YG12;B9G1G0;B8AYF2;Q7X7H3;A2WJR2;Q0D5J7;Q6Z7F5;Q7FAX1;Q6KAJ2;B8ATS0;E9KIP1;Q9FRT2;B8BN80;Q69K00;Q67UK9;A2X5P5;B9FMV2;Q5JNB0;A2ZN55;P12085;Q69XE0;Q10R77;A2WY84;A2XVY3;Q6ZGJ8;Q6H5B5;B9F3U0;Q5Z4M6;Q6ZIT9;B7EFQ4;Q8H4V1;Q7Y1F0;Q9ZSU5;B8AFL1;A2XFY9;Q688Q8;Q84NW1;B8BAV2;Q10SY1;B8B3J4;F4MG97;Q5TKF4;…	0.030356
GO:0044237	biological_process	cellular metabolic process	A2YVI4;B9F7X4;Q8S7T4;Q8LK80;Q84JG8;D0EKM6;Q6K5G8;Q0D5I3;Q8GTK8;A2ZD01;Q656T5;Q6ZFJ3;Q0JGK4;Q69XJ4;B8AYF2;Q7X7H3;A2WJR2;Q0D5J7;Q6Z7F5;Q7FAX1;Q6KAJ2;B8ATS0;E9KIP1;Q9FRT2;B8BN80;Q69K00;Q67UK9;A2X5P5;B9FMV2;Q5JNB0;P12085;Q69XE0;Q10R77;A2XVY3;Q6ZGJ8;Q6H5B5;B9F3U0;Q5Z4M6;Q6ZIT9;B7EFQ4;Q8H4V1;Q7Y1F0;Q9ZSU5;B8AFL1;A2XFY9;Q688Q8;Q84NW1;B8BAV2;Q10SY1;F4MG97;Q5TKF4;Q9SDJ2;Q0DWI9;B9G0N8;Q8H8U5;Q10HD0;B8AEQ9;…	0.000172071
GO:0044281	biological_process	small molecule metabolic process	A2YVI4;B9F7X4;Q656T5;B8AYF2;A2WJR2;Q6Z7F5;Q7FAX1;Q6KAJ2;Q9FRT2;Q69K00;Q5JNB0;P12085;Q10R77;A2WY84;A2XVY3;B7EFQ4;Q7Y1F0;B8AFL1;A2XFY9;Q688Q8;Q84NW1;B8BAV2;F4MG97;Q5TKF4;Q0DWI9;B8AEQ9;Q6ZD35;Q8RVD3;Q2R483;Q10S34;B8AIJ7;Q6ZKK5;Q0J1E1	0.0248401
GO:0071704	biological_process	organic substance metabolic process	A2YVI4;B9F7X4;Q0JBF1;Q6ETD3;Q84JG8;D0EKM6;Q6K5G8;Q5WMX0;Q8GTK8;Q656T5;Q0JGK4;Q69XJ4;A2YG12;Q7X8A1;B8AYF2;A2WJR2;Q6Z7F5;Q7FAX1;Q6KAJ2;B8ATS0;E9KIP1;Q9FRT2;B8BN80;Q69K00;Q67UK9;A2X5P5;B9FMV2;Q5JNB0;B8ACF5;P12085;Q69XE0;Q8RU06;Q10R77;A2WY84;A2XVY3;Q6H5B5;B9F3U0;Q5Z4M6;Q6ZIT9;B7EFQ4;Q8H4V1;Q7Y1F0;B8AFL1;A2XFY9;Q688Q8;Q84NW1;B8BAV2;Q10SY1;Q94D20;F4MG97;Q5TKF4;B8BDH8;Q9SDJ2;Q0DWI9;B9G0N8;Q8H8U5;Q10HD0;…	0.0142205
GO:0015979	biological_process	photosynthesis	Q8S7T4;Q8LK80;D0EKM6;Q0D5I3;A2ZD01;Q6ZFJ3;Q69XJ4;Q0D5J7;E9KIP1;Q9ZSU5;Q84NW1;Q9SDJ2;Q10HD0;B7EFZ9;Q6H748;Q6ETQ7	1.69304e-06
GO:0009266	biological_process	response to temperature stimulus	Q8LK80;Q6K5G8;Q7X8A1;Q7FAX1;Q6KAJ2;P12085;Q10R77;Q7Y1F0;B8AFL1;A2YUR3;B8AIJ7;Q60EA3;Q6ZKK5	0.0991774
GO:0006091	biological_process	generation of precursor metabolites and energy	D0EKM6;Q6K5G8;A2ZD01;Q6ZFJ3;Q0D5J7;E9KIP1;Q69K00;B9FMV2;B9F3U0;Q8H4V1;Q84NW1;Q10HD0;Q6H748;Q6ETQ7	0.0305556
GO:0019684	biological_process	photosynthesis, light reaction	D0EKM6;A2ZD01;Q6ZFJ3;Q84NW1;Q10HD0;Q6H748;Q6ETQ7	0.044361
GO:1901564	biological_process	organonitrogen compound metabolic process	Q656T5;Q69XJ4;Q6Z7F5;Q6KAJ2;A2X5P5;Q5JNB0;P12085;Q10R77;A2XVY3;B7EFQ4;Q7Y1F0;B8AFL1;A2XFY9;Q688Q8;Q84NW1;B8BAV2;F4MG97;Q5TKF4;Q9SDJ2;Q0DWI9;B8AEQ9;Q6ZD35;Q8RVD3;Q2R483;B8AIJ7;Q6ZKK5;Q0J1E1	0.071556

## Sheet: pk3
GOID	Ontology	Term	Proteins	p value
GO:0003824	molecular_function	catalytic activity	B7EEB8;Q0D9D0;B8AGU2;Q9S768;B7EFQ4;A2YVI4;Q6K5G8;B9FMV2;Q5WMX0;A2WTU1;Q6H5B5;Q69Y21;Q9FRT2;B8BJG0;Q8LK80;Q656T5;B8AWG7;Q7FAX1;Q0JJ47;B9F7X4;B8AYF2;Q688Q8;Q6K6Q1;B9G1G0;Q0JGK4;D0TZF9;B8BDV0;B7E6H2;B8AIZ7;A2YR01;C8TFG9;B8BF94;Q69XE0;Q10SY1;A2YH55;Q8H3C9;Q6H6C7;B8ATS0;Q10BJ7;Q6ZIT9;Q5JK10;Q0DA62;A2ZCE6;B8AFL1;A2X5P5;B8B4F7;Q8S4Y9;Q8H4U7;B9F3U0;Q7XTM8;Q7XCY0;Q65WW3;Q69XJ4;E9KIP1;B8B2F2;Q94EG1;Q10PS4;…	0.000511756
GO:0016491	molecular_function	oxidoreductase activity	B8AGU2;Q6K5G8;A2WTU1;Q9FRT2;B8BJG0;Q8LK80;Q656T5;B8AWG7;Q7FAX1;B8AYF2;B9G1G0;B8BF94;Q69XE0;Q10BJ7;A2ZCE6;Q8S4Y9;Q65WW3;Q69XJ4;E9KIP1;B8B2F2;Q0DWI9;B8B5I4;A2Y375;Q9FRX7;A2XL22;Q5ZCV1;Q0D8R4;B8AIJ7;Q6Z744;Q60EA3;Q6ZFJ3;A2WJR2;Q7XI14;Q0DKV9;G3CKJ0;Q10M94;Q5Z952;Q6AV32;Q9FPK6;B8BN80	0.021725
GO:0048037	molecular_function	cofactor binding	Q9S768;Q6K5G8;A2WTU1;Q9FRT2;Q656T5;Q0JJ47;B8AYF2;Q688Q8;B8BF94;B8B2F2;Q94EG1;Q6KAJ2;B7E6V7;Q0DWI9;B8ANL7;B8B5I4;Q5N9Z8;Q0D8R4;B8AIJ7;Q6ZFJ3;A2WJR2;Q7XI14;B8AJJ5;A5X300;G3CKJ0;Q10M94;Q5Z952	0.000157267
GO:0008483	molecular_function	transaminase activity	Q9S768;Q0JJ47;Q688Q8;Q94EG1;Q6KAJ2;B8ANL7;Q5N9Z8	0.0213525
GO:0016769	molecular_function	transferase activity, transferring nitrogenous groups	Q9S768;Q0JJ47;Q688Q8;Q94EG1;Q6KAJ2;B8ANL7;Q5N9Z8	0.0213525
GO:0050662	molecular_function	coenzyme binding	Q6K5G8;A2WTU1;Q9FRT2;Q656T5;B8AYF2;B8BF94;B8B2F2;B7E6V7;Q0DWI9;B8B5I4;Q0D8R4;B8AIJ7;Q6ZFJ3;A2WJR2;Q7XI14;A5X300;Q10M94;Q5Z952	0.0164049
GO:0016620	molecular_function	oxidoreductase activity, acting on the aldehyde or oxo group of donors, NAD or NADP as acceptor	Q6K5G8;B8BF94;Q69XE0;Q8S4Y9;Q9FRX7;B8AIJ7;Q9FPK6	0.0102244
GO:0016903	molecular_function	oxidoreductase activity, acting on the aldehyde or oxo group of donors	Q6K5G8;B8BF94;Q69XE0;Q8S4Y9;Q9FRX7;B8AIJ7;Q9FPK6	0.0291441
GO:0050660	molecular_function	flavin adenine dinucleotide binding	A2WTU1;B8AYF2;B7E6V7;Q0DWI9;B8B5I4;Q0D8R4;Q6ZFJ3;Q7XI14;A5X300;Q5Z952	0.00416116
GO:0005737	cellular_component	cytoplasm	B7EEB8;B8AGU2;Q9S768;B7EFQ4;Q6K5G8;B9FMV2;A2WTU1;Q9FRT2;Q8LK80;Q656T5;Q7FAX1;Q0JJ47;B9F7X4;B8AYF2;D0EKM6;Q6K6Q1;B9G1G0;Q6Z7B0;D0TZF9;A2XMW9;A2YR01;C8TFG9;Q8S7T4;Q10SY1;A2YH55;A2XQK5;B8ATS0;Q6ZIT9;Q5JK10;A2ZCE6;B8AFL1;B9F3U0;Q7XTM8;Q7XCY0;Q69XJ4;E9KIP1;B8B2F2;Q67UK9;Q6KAJ2;Q7XQ93;B7E6V7;Q0DWI9;Q75GT3;A2XZK1;B8ANL7;B9FGR9;A3AC84;Q0JFY5;B8B5I4;Q7XBW5;B8ABA7;Q6Z702;Q2QVC1;Q6ZGJ8;Q651F0;Q84ZY2;Q9FRX7;…	0.00189072
GO:0009507	cellular_component	chloroplast	B7EEB8;B8AGU2;Q9S768;Q6K5G8;A2WTU1;Q9FRT2;Q8LK80;Q656T5;Q7FAX1;D0EKM6;D0TZF9;A2XMW9;A2YR01;C8TFG9;Q8S7T4;Q10SY1;A2XQK5;B8ATS0;Q6ZIT9;Q5JK10;B8AFL1;B9F3U0;Q7XTM8;Q69XJ4;E9KIP1;B8B2F2;Q67UK9;Q6KAJ2;Q75GT3;A2XZK1;B9FGR9;A3AC84;Q0JFY5;B8B5I4;Q7XBW5;B8ABA7;Q6Z702;Q2QVC1;Q6ZGJ8;Q651F0;Q84ZY2;Q9FRX7;B8AKA5;B9G0N8;Q6Z3A3;Q7X9A7;Q5N9Z8;A2XL22;Q2R483;Q5ZCV1;Q75IR7;Q5N8G1;Q8H8U5;B8AIJ7;B8AHP7;Q5Z8V3;Q6Z744;…	3.45639e-07
GO:0009532	cellular_component	plastid stroma	B7EEB8;A2WTU1;Q8LK80;Q656T5;A2YR01;C8TFG9;Q8S7T4;Q10SY1;A2XQK5;B8ATS0;Q5JK10;B8AFL1;Q67UK9;Q6KAJ2;Q75GT3;A2XZK1;Q0JFY5;B8B5I4;Q7XBW5;Q6Z702;Q2QVC1;Q6ZGJ8;Q84ZY2;B9G0N8;Q6Z3A3;Q7X9A7;Q2R483;Q5ZCV1;Q5N8G1;Q8H8U5;Q5Z8V3;A2XFY9;B7EUJ2;Q60EA3;Q6K9T1;Q6ZFJ3;Q10R77;A2WJR2;A2ZD01;Q6ZKK5	3.52276e-08
GO:0009536	cellular_component	plastid	B7EEB8;B8AGU2;Q9S768;Q6K5G8;B9FMV2;A2WTU1;Q9FRT2;Q8LK80;Q656T5;Q7FAX1;Q0JJ47;D0EKM6;D0TZF9;A2XMW9;A2YR01;C8TFG9;Q8S7T4;Q10SY1;A2XQK5;B8ATS0;Q6ZIT9;Q5JK10;B8AFL1;B9F3U0;Q7XTM8;Q69XJ4;E9KIP1;B8B2F2;Q67UK9;Q6KAJ2;Q75GT3;A2XZK1;B9FGR9;A3AC84;Q0JFY5;B8B5I4;Q7XBW5;B8ABA7;Q6Z702;Q2QVC1;Q6ZGJ8;Q651F0;Q84ZY2;Q9FRX7;B8AKA5;B9G0N8;Q6Z3A3;Q7X9A7;Q5N9Z8;A2XL22;Q5TKF4;Q2R483;Q5ZCV1;Q75IR7;Q5N8G1;Q8H8U5;B8AIJ7;…	6.90834e-08
GO:0009570	cellular_component	chloroplast stroma	B7EEB8;A2WTU1;Q8LK80;Q656T5;A2YR01;C8TFG9;Q8S7T4;Q10SY1;A2XQK5;B8ATS0;Q5JK10;B8AFL1;Q67UK9;Q6KAJ2;Q75GT3;A2XZK1;Q0JFY5;B8B5I4;Q7XBW5;Q6Z702;Q2QVC1;Q6ZGJ8;Q84ZY2;B9G0N8;Q6Z3A3;Q7X9A7;Q2R483;Q5ZCV1;Q5N8G1;Q8H8U5;Q5Z8V3;A2XFY9;B7EUJ2;Q60EA3;Q6K9T1;Q6ZFJ3;Q10R77;A2WJR2;A2ZD01;Q6ZKK5	1.5264e-08
GO:0043226	cellular_component	organelle	B7EEB8;B8AGU2;Q9S768;Q6K5G8;B9FMV2;A2WTU1;Q9FRT2;Q8LK80;Q656T5;Q7FAX1;Q0JJ47;B9F7X4;B8AYF2;D0EKM6;B9G1G0;Q6Z7B0;D0TZF9;B8AIZ7;A2XMW9;A2YR01;C8TFG9;Q8S7T4;Q10SY1;A2YH55;A2XQK5;Q6H6C7;B8ATS0;Q6ZIT9;Q5JK10;A2ZCE6;B8AFL1;Q10LH5;B9F3U0;Q7XTM8;Q7XCY0;Q69XJ4;E9KIP1;B8B2F2;Q67UK9;Q6KAJ2;Q7XQ93;B7E6V7;Q0DWI9;Q75GT3;A2XZK1;B8ANL7;B9FGR9;A3AC84;Q0JFY5;B8B5I4;Q7XBW5;B8ABA7;Q6Z702;Q2QVC1;Q6ZGJ8;Q651F0;Q84ZY2;…	0.00514597
GO:0043227	cellular_component	membrane-bounded organelle	B7EEB8;B8AGU2;Q9S768;Q6K5G8;B9FMV2;A2WTU1;Q9FRT2;Q8LK80;Q656T5;Q7FAX1;Q0JJ47;B9F7X4;B8AYF2;D0EKM6;B9G1G0;Q6Z7B0;D0TZF9;B8AIZ7;A2XMW9;A2YR01;C8TFG9;Q8S7T4;Q10SY1;A2YH55;A2XQK5;Q6H6C7;B8ATS0;Q6ZIT9;Q5JK10;A2ZCE6;B8AFL1;Q10LH5;B9F3U0;Q7XTM8;Q7XCY0;Q69XJ4;E9KIP1;B8B2F2;Q67UK9;Q6KAJ2;Q7XQ93;B7E6V7;Q0DWI9;Q75GT3;A2XZK1;B8ANL7;B9FGR9;A3AC84;Q0JFY5;B8B5I4;Q7XBW5;B8ABA7;Q6Z702;Q2QVC1;Q6ZGJ8;Q651F0;Q84ZY2;…	0.00153308
GO:0043229	cellular_component	intracellular organelle	B7EEB8;B8AGU2;Q9S768;Q6K5G8;B9FMV2;A2WTU1;Q9FRT2;Q8LK80;Q656T5;Q7FAX1;Q0JJ47;B9F7X4;B8AYF2;D0EKM6;B9G1G0;Q6Z7B0;D0TZF9;B8AIZ7;A2XMW9;A2YR01;C8TFG9;Q8S7T4;Q10SY1;A2YH55;A2XQK5;Q6H6C7;B8ATS0;Q6ZIT9;Q5JK10;A2ZCE6;B8AFL1;Q10LH5;B9F3U0;Q7XTM8;Q7XCY0;Q69XJ4;E9KIP1;B8B2F2;Q67UK9;Q6KAJ2;Q7XQ93;B7E6V7;Q0DWI9;Q75GT3;A2XZK1;B8ANL7;B9FGR9;A3AC84;Q0JFY5;B8B5I4;Q7XBW5;B8ABA7;Q6Z702;Q2QVC1;Q6ZGJ8;Q651F0;Q84ZY2;…	0.00514597
GO:0043231	cellular_component	intracellular membrane-bounded organelle	B7EEB8;B8AGU2;Q9S768;Q6K5G8;B9FMV2;A2WTU1;Q9FRT2;Q8LK80;Q656T5;Q7FAX1;Q0JJ47;B9F7X4;B8AYF2;D0EKM6;B9G1G0;Q6Z7B0;D0TZF9;B8AIZ7;A2XMW9;A2YR01;C8TFG9;Q8S7T4;Q10SY1;A2YH55;A2XQK5;Q6H6C7;B8ATS0;Q6ZIT9;Q5JK10;A2ZCE6;B8AFL1;Q10LH5;B9F3U0;Q7XTM8;Q7XCY0;Q69XJ4;E9KIP1;B8B2F2;Q67UK9;Q6KAJ2;Q7XQ93;B7E6V7;Q0DWI9;Q75GT3;A2XZK1;B8ANL7;B9FGR9;A3AC84;Q0JFY5;B8B5I4;Q7XBW5;B8ABA7;Q6Z702;Q2QVC1;Q6ZGJ8;Q651F0;Q84ZY2;…	0.00153308
GO:0044422	cellular_component	organelle part	B7EEB8;Q6K5G8;A2WTU1;Q8LK80;Q656T5;Q7FAX1;D0EKM6;B9G1G0;Q6Z7B0;D0TZF9;A2XMW9;A2YR01;C8TFG9;Q8S7T4;Q10SY1;A2XQK5;B8ATS0;Q5JK10;B8AFL1;Q10LH5;Q7XTM8;E9KIP1;Q67UK9;Q6KAJ2;Q75GT3;A2XZK1;Q0JFY5;B8B5I4;Q7XBW5;B8ABA7;Q6Z702;Q2QVC1;Q6ZGJ8;Q84ZY2;B8AKA5;B9G0N8;Q6Z3A3;Q7X9A7;Q5TKF4;Q2R483;Q5ZCV1;Q8H590;Q5N8G1;Q8H8U5;B8AIJ7;Q5Z8V3;A2XFY9;B7EUJ2;Q60EA3;A2XQV4;Q6K9T1;Q6ZFJ3;Q10R77;A2WJR2;Q2QXY9;A2ZD01;A2YG12;…	0.0164049
GO:0044434	cellular_component	chloroplast part	B7EEB8;A2WTU1;Q8LK80;Q656T5;Q7FAX1;D0EKM6;D0TZF9;A2YR01;C8TFG9;Q8S7T4;Q10SY1;A2XQK5;B8ATS0;Q5JK10;B8AFL1;Q7XTM8;E9KIP1;Q67UK9;Q6KAJ2;Q75GT3;A2XZK1;Q0JFY5;B8B5I4;Q7XBW5;Q6Z702;Q2QVC1;Q6ZGJ8;Q84ZY2;B9G0N8;Q6Z3A3;Q7X9A7;Q2R483;Q5ZCV1;Q5N8G1;Q8H8U5;Q5Z8V3;A2XFY9;B7EUJ2;Q60EA3;Q6K9T1;Q6ZFJ3;Q10R77;A2WJR2;Q2QXY9;A2ZD01;A2YG12;Q6ZKK5	8.44305e-06
GO:0044435	cellular_component	plastid part	B7EEB8;A2WTU1;Q8LK80;Q656T5;Q7FAX1;D0EKM6;D0TZF9;A2YR01;C8TFG9;Q8S7T4;Q10SY1;A2XQK5;B8ATS0;Q5JK10;B8AFL1;Q7XTM8;E9KIP1;Q67UK9;Q6KAJ2;Q75GT3;A2XZK1;Q0JFY5;B8B5I4;Q7XBW5;Q6Z702;Q2QVC1;Q6ZGJ8;Q84ZY2;B9G0N8;Q6Z3A3;Q7X9A7;Q2R483;Q5ZCV1;Q5N8G1;Q8H8U5;Q5Z8V3;A2XFY9;B7EUJ2;Q60EA3;Q6K9T1;Q6ZFJ3;Q10R77;A2WJR2;Q2QXY9;A2ZD01;A2YG12;Q6ZKK5	1.17798e-05
GO:0044444	cellular_component	cytoplasmic part	B7EEB8;B8AGU2;Q9S768;Q6K5G8;B9FMV2;A2WTU1;Q9FRT2;Q8LK80;Q656T5;Q7FAX1;Q0JJ47;B9F7X4;B8AYF2;D0EKM6;B9G1G0;Q6Z7B0;D0TZF9;A2XMW9;A2YR01;C8TFG9;Q8S7T4;Q10SY1;A2YH55;A2XQK5;B8ATS0;Q6ZIT9;Q5JK10;A2ZCE6;B8AFL1;B9F3U0;Q7XTM8;Q7XCY0;Q69XJ4;E9KIP1;B8B2F2;Q67UK9;Q6KAJ2;Q7XQ93;B7E6V7;Q0DWI9;Q75GT3;A2XZK1;B8ANL7;B9FGR9;A3AC84;Q0JFY5;B8B5I4;Q7XBW5;B8ABA7;Q6Z702;Q2QVC1;Q6ZGJ8;Q651F0;Q84ZY2;Q9FRX7;B8AKA5;B9G0N8;…	8.98033e-05
GO:0044446	cellular_component	intracellular organelle part	B7EEB8;Q6K5G8;A2WTU1;Q8LK80;Q656T5;Q7FAX1;D0EKM6;B9G1G0;Q6Z7B0;D0TZF9;A2XMW9;A2YR01;C8TFG9;Q8S7T4;Q10SY1;A2XQK5;B8ATS0;Q5JK10;B8AFL1;Q10LH5;Q7XTM8;E9KIP1;Q67UK9;Q6KAJ2;Q75GT3;A2XZK1;Q0JFY5;B8B5I4;Q7XBW5;B8ABA7;Q6Z702;Q2QVC1;Q6ZGJ8;Q84ZY2;B8AKA5;B9G0N8;Q6Z3A3;Q7X9A7;Q5TKF4;Q2R483;Q5ZCV1;Q8H590;Q5N8G1;Q8H8U5;B8AIJ7;Q5Z8V3;A2XFY9;B7EUJ2;Q60EA3;A2XQV4;Q6K9T1;Q6ZFJ3;Q10R77;A2WJR2;Q2QXY9;A2ZD01;A2YG12;…	0.0164049
GO:0048046	cellular_component	apoplast	Q6K5G8;Q9FRT2;Q6H6C7;Q6KAJ2;A2XZK1;B8ABA7;Q7X9A7;Q6ZFH9;B7EUJ2;Q60EA3;Q6K9T1;Q6ZFJ3;Q10R77;Q5Z952;Q10S34;Q2R3E0;Q0J1E1	0.0572076
GO:0006082	biological_process	organic acid metabolic process	B7EEB8;Q9S768;B7EFQ4;A2WTU1;Q9FRT2;Q656T5;Q7FAX1;Q0JJ47;B9F7X4;B8AYF2;Q688Q8;Q6K6Q1;C8TFG9;Q10BJ7;B8AFL1;Q10PS4;Q6KAJ2;B8BAV2;Q0DWI9;B8ANL7;Q7XWK2;Q6Z702;Q2QVC1;Q651F0;B8AKA5;Q6Z3A3;Q5N9Z8;A2XL22;Q2R483;Q5ZCV1;Q6Z7F5;Q75IR7;Q5N8G1;B8AIJ7;B7EUJ2;A2XQV4;A2WJR2;Q2QXY9;A5X300;B9FU88;Q6ZD35;Q10S34;Q0J0N6;Q0J1E1	3.538e-09
GO:0008150	biological_process	biological_process	B7EEB8;Q2QLS3;Q0D9D0;Q0DIY6;B8AGU2;Q9S768;Q75GX3;B7EFQ4;A2YVI4;Q8H4L8;Q6K5G8;B9FMV2;Q8LIL4;Q5WMX0;A2WTU1;Q6H5B5;Q9FRT2;B8BJG0;Q8LK80;Q656T5;Q7FAX1;Q0JJ47;B9F7X4;B8AYF2;D0EKM6;Q688Q8;Q6K6Q1;B9G1G0;Q6Z7B0;Q0JGK4;D0TZF9;B8AIZ7;A2XMW9;A2YR01;C8TFG9;B8BF94;Q8S7T4;Q69XE0;Q10SY1;A2YH55;Q6H6C7;B8ATS0;Q10BJ7;Q6ZIT9;Q5JK10;Q0DA62;A2ZCE6;B8AFL1;A2X5P5;B8B4F7;B9F3U0;Q7XTM8;Q7XCY0;Q69XJ4;E9KIP1;B8B2F2;Q94EG1;…	0.00514597
GO:0008152	biological_process	metabolic process	B7EEB8;Q0D9D0;B8AGU2;Q9S768;B7EFQ4;A2YVI4;Q6K5G8;B9FMV2;Q5WMX0;A2WTU1;Q6H5B5;Q9FRT2;B8BJG0;Q8LK80;Q656T5;Q7FAX1;Q0JJ47;B9F7X4;B8AYF2;D0EKM6;Q688Q8;Q6K6Q1;Q0JGK4;D0TZF9;B8AIZ7;A2XMW9;C8TFG9;B8BF94;Q8S7T4;Q69XE0;Q10SY1;A2YH55;Q6H6C7;B8ATS0;Q10BJ7;Q6ZIT9;Q5JK10;Q0DA62;A2ZCE6;B8AFL1;A2X5P5;B8B4F7;B9F3U0;Q7XTM8;Q7XCY0;Q69XJ4;E9KIP1;Q94EG1;Q67UK9;Q10PS4;Q9FVC7;Q6KAJ2;B8BAV2;Q0DWI9;Q75GT3;B8ANL7;B9FGR9;…	8.59692e-06
GO:0009987	biological_process	cellular process	B7EEB8;Q0D9D0;B8AGU2;Q9S768;B7EFQ4;A2YVI4;Q6K5G8;B9FMV2;Q8LIL4;A2WTU1;Q6H5B5;Q9FRT2;Q8LK80;Q656T5;Q7FAX1;Q0JJ47;B9F7X4;B8AYF2;D0EKM6;Q688Q8;Q6K6Q1;B9G1G0;Q6Z7B0;Q0JGK4;B8AIZ7;A2XMW9;C8TFG9;B8BF94;Q8S7T4;Q69XE0;Q10SY1;A2YH55;Q6H6C7;B8ATS0;Q10BJ7;Q6ZIT9;Q5JK10;A2ZCE6;B8AFL1;A2X5P5;B8B4F7;B9F3U0;Q69XJ4;E9KIP1;Q67UK9;Q10PS4;Q6KAJ2;B8BAV2;Q0DWI9;Q75GT3;B8ANL7;Q7XWK2;B8B5I4;Q6Z702;Q2QVC1;Q6ZGJ8;Q651F0;…	0.0204939
GO:0019752	biological_process	carboxylic acid metabolic process	B7EEB8;Q9S768;B7EFQ4;A2WTU1;Q9FRT2;Q656T5;Q7FAX1;Q0JJ47;B9F7X4;B8AYF2;Q688Q8;Q6K6Q1;C8TFG9;Q10BJ7;B8AFL1;Q10PS4;Q6KAJ2;B8BAV2;Q0DWI9;B8ANL7;Q7XWK2;Q6Z702;Q2QVC1;Q651F0;B8AKA5;Q6Z3A3;Q5N9Z8;A2XL22;Q2R483;Q5ZCV1;Q6Z7F5;Q75IR7;Q5N8G1;B8AIJ7;B7EUJ2;A2XQV4;A2WJR2;Q2QXY9;A5X300;B9FU88;Q6ZD35;Q10S34;Q0J0N6;Q0J1E1	3.538e-09
GO:0032787	biological_process	monocarboxylic acid metabolic process	B7EEB8;B7EFQ4;Q7FAX1;B9F7X4;B8AYF2;Q6K6Q1;B8AFL1;Q7XWK2;A2XL22;Q5ZCV1;Q5N8G1;B8AIJ7;A2WJR2	0.0117213
GO:0043436	biological_process	oxoacid metabolic process	B7EEB8;Q9S768;B7EFQ4;A2WTU1;Q9FRT2;Q656T5;Q7FAX1;Q0JJ47;B9F7X4;B8AYF2;Q688Q8;Q6K6Q1;C8TFG9;Q10BJ7;B8AFL1;Q10PS4;Q6KAJ2;B8BAV2;Q0DWI9;B8ANL7;Q7XWK2;Q6Z702;Q2QVC1;Q651F0;B8AKA5;Q6Z3A3;Q5N9Z8;A2XL22;Q2R483;Q5ZCV1;Q6Z7F5;Q75IR7;Q5N8G1;B8AIJ7;B7EUJ2;A2XQV4;A2WJR2;Q2QXY9;A5X300;B9FU88;Q6ZD35;Q10S34;Q0J0N6;Q0J1E1	3.538e-09
GO:0044237	biological_process	cellular metabolic process	B7EEB8;Q0D9D0;Q9S768;B7EFQ4;A2YVI4;Q6K5G8;B9FMV2;A2WTU1;Q6H5B5;Q9FRT2;Q8LK80;Q656T5;Q7FAX1;Q0JJ47;B9F7X4;B8AYF2;D0EKM6;Q688Q8;Q6K6Q1;Q0JGK4;B8AIZ7;A2XMW9;C8TFG9;B8BF94;Q8S7T4;Q69XE0;Q10SY1;A2YH55;Q6H6C7;B8ATS0;Q10BJ7;Q6ZIT9;Q5JK10;B8AFL1;A2X5P5;B8B4F7;B9F3U0;Q69XJ4;E9KIP1;Q67UK9;Q10PS4;Q6KAJ2;B8BAV2;Q0DWI9;B8ANL7;Q7XWK2;B8B5I4;Q6Z702;Q2QVC1;Q6ZGJ8;Q651F0;B8AKA5;B9G0N8;Q6Z3A3;Q7X9A7;Q5N9Z8;A2XL22;…	0.000109536
GO:0044281	biological_process	small molecule metabolic process	B7EEB8;B8AGU2;Q9S768;B7EFQ4;A2YVI4;A2WTU1;Q9FRT2;Q656T5;Q7FAX1;Q0JJ47;B9F7X4;B8AYF2;Q688Q8;Q6K6Q1;C8TFG9;Q10BJ7;Q5JK10;A2ZCE6;B8AFL1;Q10PS4;Q6KAJ2;B8BAV2;Q0DWI9;B8ANL7;Q7XWK2;Q6Z702;Q2QVC1;Q651F0;B8AKA5;Q6Z3A3;Q5N9Z8;A2XL22;Q5TKF4;Q2R483;Q5ZCV1;Q6Z7F5;Q0J9F5;Q75IR7;Q5N8G1;B8AIJ7;Q6Z744;A2XD35;A2XFY9;Q6ZFH9;B7EUJ2;A2XQV4;Q10R77;A2WJR2;Q2QXY9;E0ZS48;A5X300;Q10M94;B9FU88;Q6ZD35;Q10S34;Q6ZKK5;Q0J0N6;…	9.78428e-09
GO:0044710	biological_process	single-organism metabolic process	B7EEB8;Q0D9D0;B8AGU2;Q9S768;B7EFQ4;A2YVI4;A2WTU1;Q9FRT2;B8BJG0;Q656T5;Q7FAX1;Q0JJ47;B9F7X4;B8AYF2;D0EKM6;Q688Q8;Q6K6Q1;C8TFG9;B8BF94;Q69XE0;Q10BJ7;Q5JK10;A2ZCE6;B8AFL1;B9F3U0;Q69XJ4;E9KIP1;Q10PS4;Q6KAJ2;B8BAV2;Q0DWI9;B8ANL7;Q7XWK2;Q6Z702;Q2QVC1;Q651F0;B8AKA5;Q6Z3A3;Q5N9Z8;A2XL22;Q5TKF4;Q2R483;Q5ZCV1;Q6Z7F5;Q0J9F5;Q75IR7;Q5N8G1;Q0D8R4;B8AIJ7;Q6Z744;A2XD35;A2XFY9;Q0DKX3;Q6ZFH9;B7EUJ2;A2XQV4;Q6ZFJ3;…	3.538e-09
GO:0071704	biological_process	organic substance metabolic process	B7EEB8;Q0D9D0;B8AGU2;Q9S768;B7EFQ4;A2YVI4;Q6K5G8;B9FMV2;Q5WMX0;A2WTU1;Q6H5B5;Q9FRT2;Q656T5;Q7FAX1;Q0JJ47;B9F7X4;B8AYF2;D0EKM6;Q688Q8;Q6K6Q1;Q0JGK4;D0TZF9;B8AIZ7;A2XMW9;C8TFG9;B8BF94;Q69XE0;Q10SY1;A2YH55;Q6H6C7;B8ATS0;Q10BJ7;Q6ZIT9;Q5JK10;Q0DA62;A2ZCE6;B8AFL1;A2X5P5;B8B4F7;B9F3U0;Q7XCY0;Q69XJ4;E9KIP1;Q67UK9;Q10PS4;Q9FVC7;Q6KAJ2;B8BAV2;Q0DWI9;Q75GT3;B8ANL7;B9FGR9;Q7XWK2;A3AC84;B8ABA7;Q6Z702;Q2QVC1;…	9.76302e-06
GO:0006950	biological_process	response to stress	Q2QLS3;B8AGU2;Q9S768;Q75GX3;A2YVI4;Q8H4L8;Q6K5G8;Q8LK80;Q7FAX1;Q6Z7B0;A2YR01;B8BF94;A2YH55;B8AFL1;B8B4F7;B8B2F2;Q6KAJ2;Q75GT3;A2XZK1;B8ANL7;Q7XWK2;Q75GX4;Q0JFY5;B8B5I4;B8ABA7;Q6YX89;Q6ZGJ8;Q84ZY2;Q10NA9;B9G0N8;Q6Z3A3;A2XL22;Q5TKF4;Q0J9F5;B8AIJ7;B7EUJ2;Q60EA3;Q6ZFJ3;Q10R77;Q8LJ43;Q5Z952;B9FU88;Q9FPK6;B8BN80;Q10S34;Q6ZKK5;A2XVK6	0.000978296
GO:0050896	biological_process	response to stimulus	Q2QLS3;B8AGU2;Q9S768;Q75GX3;A2YVI4;Q8H4L8;Q6K5G8;B9FMV2;A2WTU1;Q9FRT2;Q8LK80;Q7FAX1;Q6Z7B0;A2YR01;B8BF94;A2YH55;Q5JK10;B8AFL1;B8B4F7;B9F3U0;Q69XJ4;B8B2F2;Q6KAJ2;Q75GT3;A2XZK1;B8ANL7;Q7XWK2;Q75GX4;A3AC84;Q0JFY5;B8B5I4;B8ABA7;Q6Z702;Q6YX89;Q6ZGJ8;Q84ZY2;Q9FRX7;Q10NA9;B9G0N8;Q6Z3A3;A2XL22;Q5TKF4;Q0J9F5;Q8H8U5;B8AIJ7;B8AHP7;Q6Z744;Q75LE2;B7EUJ2;Q60EA3;Q6K9T1;Q6ZFJ3;Q10R77;A2WJR2;A2ZD01;A2YG12;Q8LJ43;…	0.000181143
GO:0009628	biological_process	response to abiotic stimulus	Q2QLS3;Q9S768;Q75GX3;Q6K5G8;Q8LK80;Q7FAX1;Q6Z7B0;A2YR01;B8BF94;B8AFL1;Q69XJ4;Q6KAJ2;Q75GT3;B8ANL7;Q7XWK2;Q75GX4;Q0JFY5;B8ABA7;Q6YX89;Q6ZGJ8;Q84ZY2;Q6Z3A3;Q0J9F5;B8AIJ7;B8AHP7;B7EUJ2;Q60EA3;Q10R77;A2ZD01;A2YG12;B9EV54;Q9FPK6;B8BN80;Q10S34;Q6ZKK5	0.00652879
GO:0009058	biological_process	biosynthetic process	Q0D9D0;Q9S768;B7EFQ4;A2YVI4;A2WTU1;Q7FAX1;Q0JJ47;Q6K6Q1;Q0JGK4;D0TZF9;B8AIZ7;A2XMW9;B8BF94;Q69XE0;B8AFL1;A2X5P5;Q69XJ4;Q94EG1;Q10PS4;Q6KAJ2;B8ANL7;Q6Z702;Q2QVC1;Q651F0;B8AKA5;Q6Z3A3;Q5N9Z8;A2XL22;Q5TKF4;Q2R483;Q0J9F5;Q8H590;Q75IR7;Q5N8G1;Q6Z744;A2XD35;A2XFY9;A2WJR2;Q2QXY9;B8AJJ5;A5X300;B9FU88;Q75J18;Q6ZD35;Q6ZKK5;Q0J0N6;Q0J1E1	0.0230578
GO:0044238	biological_process	primary metabolic process	Q0D9D0;Q9S768;B7EFQ4;Q6K5G8;B9FMV2;Q5WMX0;A2WTU1;Q656T5;Q7FAX1;Q0JJ47;B9F7X4;B8AYF2;D0EKM6;Q688Q8;Q6K6Q1;Q0JGK4;B8AIZ7;A2XMW9;C8TFG9;Q10SY1;A2YH55;Q6H6C7;B8ATS0;Q10BJ7;Q6ZIT9;Q5JK10;Q0DA62;B8AFL1;B8B4F7;B9F3U0;Q7XCY0;E9KIP1;Q67UK9;Q10PS4;Q9FVC7;Q6KAJ2;B8BAV2;Q0DWI9;Q75GT3;B8ANL7;B9FGR9;Q7XWK2;A3AC84;B8ABA7;Q6Z702;Q2QVC1;Q651F0;B8AKA5;B9G0N8;Q6Z3A3;Q7X9A7;B8BDH8;Q5N9Z8;A2XL22;Q5TKF4;Q2R483;Q25AB8;…	0.00333959
GO:1901576	biological_process	organic substance biosynthetic process	Q0D9D0;B7EFQ4;A2YVI4;A2WTU1;Q7FAX1;Q6K6Q1;Q0JGK4;D0TZF9;B8AIZ7;A2XMW9;B8BF94;Q69XE0;B8AFL1;A2X5P5;Q69XJ4;Q10PS4;B8ANL7;Q6Z702;Q2QVC1;Q651F0;B8AKA5;Q6Z3A3;Q5N9Z8;A2XL22;Q5TKF4;Q2R483;Q0J9F5;Q8H590;Q75IR7;Q5N8G1;Q6Z744;A2XD35;A2XFY9;A2WJR2;Q2QXY9;B8AJJ5;A5X300;B9FU88;Q75J18;Q6ZD35;Q6ZKK5;Q0J0N6;Q0J1E1	0.0577627
GO:0006520	biological_process	cellular amino acid metabolic process	Q9S768;B7EFQ4;A2WTU1;Q656T5;Q0JJ47;Q688Q8;Q6K6Q1;C8TFG9;Q10BJ7;Q10PS4;Q6KAJ2;B8BAV2;Q0DWI9;B8ANL7;Q7XWK2;Q6Z702;Q2QVC1;Q651F0;B8AKA5;Q6Z3A3;Q5N9Z8;Q2R483;Q6Z7F5;Q75IR7;B8AIJ7;B7EUJ2;A2XQV4;Q2QXY9;A5X300;B9FU88;Q6ZD35;Q0J0N6;Q0J1E1	6.95531e-08
GO:0006807	biological_process	nitrogen compound metabolic process	Q9S768;B7EFQ4;A2WTU1;Q656T5;Q0JJ47;Q688Q8;Q6K6Q1;C8TFG9;A2YH55;Q10BJ7;Q5JK10;B8AFL1;A2X5P5;B8B4F7;Q69XJ4;Q10PS4;Q6KAJ2;B8BAV2;Q0DWI9;B8ANL7;Q7XWK2;Q6Z702;Q2QVC1;Q651F0;B8AKA5;Q6Z3A3;Q5N9Z8;Q5TKF4;Q2R483;Q25AB8;Q6Z7F5;Q0J9F5;Q75IR7;B8AIJ7;Q6Z744;A2XD35;A2XFY9;B7EUJ2;A2XQV4;Q10R77;Q2QXY9;E0ZS48;A5X300;Q10M94;B9FU88;Q6ZD35;Q6ZKK5;Q0J0N6;Q0J1E1	0.00287173
GO:0009056	biological_process	catabolic process	Q9S768;B7EFQ4;Q6K5G8;B9FMV2;Q6H5B5;Q656T5;B8AYF2;Q6K6Q1;Q10SY1;A2YH55;Q6H6C7;Q5JK10;Q69XJ4;B8BAV2;B8ANL7;B8B5I4;B8ABA7;Q25AB8;B8AIJ7;Q6Z744;A2XQV4;Q10R77;A2YG12;E0ZS48;Q10M94;B8BN80	0.0321993
GO:0009063	biological_process	cellular amino acid catabolic process	Q9S768;B7EFQ4;Q6K6Q1;B8BAV2;B8ANL7;B8AIJ7;A2XQV4	0.0160342
GO:0016054	biological_process	organic acid catabolic process	Q9S768;B7EFQ4;B8AYF2;Q6K6Q1;B8BAV2;B8ANL7;B8AIJ7;A2XQV4	0.0193289
GO:0044282	biological_process	small molecule catabolic process	Q9S768;B7EFQ4;B8AYF2;Q6K6Q1;B8BAV2;B8ANL7;B8AIJ7;A2XQV4;E0ZS48	0.00895733
GO:0044712	biological_process	single-organism catabolic process	Q9S768;B7EFQ4;B8AYF2;Q6K6Q1;B8BAV2;B8ANL7;B8AIJ7;A2XQV4;E0ZS48	0.00895733
GO:0046395	biological_process	carboxylic acid catabolic process	Q9S768;B7EFQ4;B8AYF2;Q6K6Q1;B8BAV2;B8ANL7;B8AIJ7;A2XQV4	0.0193289
GO:1901564	biological_process	organonitrogen compound metabolic process	Q9S768;B7EFQ4;A2WTU1;Q656T5;Q0JJ47;Q688Q8;Q6K6Q1;C8TFG9;A2YH55;Q10BJ7;Q5JK10;B8AFL1;A2X5P5;Q69XJ4;Q10PS4;Q6KAJ2;B8BAV2;Q0DWI9;B8ANL7;Q7XWK2;Q6Z702;Q2QVC1;Q651F0;B8AKA5;Q6Z3A3;Q5N9Z8;Q5TKF4;Q2R483;Q25AB8;Q6Z7F5;Q0J9F5;Q75IR7;B8AIJ7;Q6Z744;A2XD35;A2XFY9;B7EUJ2;A2XQV4;Q10R77;Q2QXY9;E0ZS48;A5X300;Q10M94;B9FU88;Q6ZD35;Q6ZKK5;Q0J0N6;Q0J1E1	2.36465e-07
GO:1901575	biological_process	organic substance catabolic process	Q9S768;B7EFQ4;Q6K5G8;B9FMV2;Q656T5;B8AYF2;Q6K6Q1;Q10SY1;A2YH55;Q6H6C7;Q5JK10;Q69XJ4;B8BAV2;B8ANL7;B8ABA7;Q25AB8;B8AIJ7;Q6Z744;A2XQV4;Q10R77;A2YG12;E0ZS48;Q10M94;B8BN80	0.0790401
GO:1901605	biological_process	alpha-amino acid metabolic process	Q9S768;B7EFQ4;A2WTU1;Q656T5;Q688Q8;Q6K6Q1;C8TFG9;Q10BJ7;Q10PS4;B8BAV2;B8ANL7;Q2QVC1;Q2R483;B8AIJ7;A2XQV4;Q2QXY9;B9FU88;Q0J1E1	0.00137155
GO:1901606	biological_process	alpha-amino acid catabolic process	Q9S768;B7EFQ4;Q6K6Q1;B8BAV2;B8ANL7;B8AIJ7;A2XQV4	0.00652879
GO:0010035	biological_process	response to inorganic substance	Q9S768;Q6K5G8;A2WTU1;Q9FRT2;Q8LK80;Q7FAX1;Q6Z7B0;A2YH55;Q5JK10;B9F3U0;B8B2F2;Q6KAJ2;Q7XWK2;A3AC84;B8B5I4;B8ABA7;Q6Z702;Q6ZGJ8;Q84ZY2;Q9FRX7;Q6Z3A3;Q0J9F5;Q8H8U5;B7EUJ2;Q6K9T1;A2WJR2;B8AJJ5;Q9FPK6;B8BN80;Q6ZD35;A2XVK6;Q0J1E1	0.000978296
GO:0010038	biological_process	response to metal ion	Q9S768;Q6K5G8;A2WTU1;Q9FRT2;Q8LK80;Q6Z7B0;A2YH55;Q5JK10;B9F3U0;B8B2F2;Q6KAJ2;A3AC84;B8ABA7;Q6Z702;Q6ZGJ8;Q84ZY2;Q9FRX7;Q6Z3A3;Q8H8U5;B7EUJ2;Q6K9T1;A2WJR2;B8AJJ5;Q6ZD35;A2XVK6;Q0J1E1	0.00287173
GO:0042221	biological_process	response to chemical stimulus	Q9S768;Q6K5G8;B9FMV2;A2WTU1;Q9FRT2;Q8LK80;Q7FAX1;Q6Z7B0;A2YH55;Q5JK10;B9F3U0;B8B2F2;Q6KAJ2;A2XZK1;Q7XWK2;A3AC84;B8B5I4;B8ABA7;Q6Z702;Q6ZGJ8;Q84ZY2;Q9FRX7;Q6Z3A3;A2XL22;Q0J9F5;Q8H8U5;B7EUJ2;Q6K9T1;A2WJR2;B8AJJ5;Q9FPK6;B8BN80;Q6ZD35;A2XVK6;Q0J1E1	0.0480174
GO:0046686	biological_process	response to cadmium ion	Q9S768;Q6K5G8;A2WTU1;Q9FRT2;Q6Z7B0;A2YH55;Q5JK10;B9F3U0;B8B2F2;Q6KAJ2;A3AC84;B8ABA7;Q6Z702;Q6ZGJ8;Q84ZY2;Q9FRX7;Q6Z3A3;Q8H8U5;B7EUJ2;Q6K9T1;A2WJR2;B8AJJ5;Q6ZD35;A2XVK6;Q0J1E1	0.0025431
GO:0009072	biological_process	aromatic amino acid family metabolic process	B7EFQ4;Q6K6Q1;C8TFG9;Q7XWK2;Q651F0;B8AKA5;Q5N9Z8;Q6Z7F5	0.00891305
GO:0016053	biological_process	organic acid biosynthetic process	B7EFQ4;A2WTU1;Q7FAX1;Q6K6Q1;Q10PS4;B8ANL7;Q6Z702;Q2QVC1;Q651F0;B8AKA5;Q6Z3A3;Q5N9Z8;A2XL22;Q2R483;Q2QXY9;A5X300;B9FU88;Q0J1E1	0.0234585
GO:0019748	biological_process	secondary metabolic process	B7EFQ4;A2YVI4;Q6K6Q1;B8BF94;Q69XE0;Q6Z702;Q6Z3A3;Q2QXY9	0.0577627
GO:0044283	biological_process	small molecule biosynthetic process	B7EFQ4;A2YVI4;A2WTU1;Q7FAX1;Q6K6Q1;B8AFL1;Q10PS4;B8ANL7;Q6Z702;Q2QVC1;Q651F0;B8AKA5;Q6Z3A3;Q5N9Z8;A2XL22;Q2R483;Q2QXY9;A5X300;B9FU88;Q0J1E1	0.0406451
GO:0044550	biological_process	secondary metabolite biosynthetic process	B7EFQ4;A2YVI4;Q6K6Q1;B8BF94;Q69XE0;Q6Z702;Q6Z3A3;Q2QXY9	0.0151186
GO:0044711	biological_process	single-organism biosynthetic process	B7EFQ4;A2YVI4;A2WTU1;Q7FAX1;Q6K6Q1;B8BF94;Q69XE0;B8AFL1;Q10PS4;B8ANL7;Q6Z702;Q2QVC1;Q651F0;B8AKA5;Q6Z3A3;Q5N9Z8;A2XL22;Q2R483;Q2QXY9;A5X300;B9FU88;Q0J1E1	0.0164049
GO:0046394	biological_process	carboxylic acid biosynthetic process	B7EFQ4;A2WTU1;Q7FAX1;Q6K6Q1;Q10PS4;B8ANL7;Q6Z702;Q2QVC1;Q651F0;B8AKA5;Q6Z3A3;Q5N9Z8;A2XL22;Q2R483;Q2QXY9;A5X300;B9FU88;Q0J1E1	0.0234585
GO:0008652	biological_process	cellular amino acid biosynthetic process	A2WTU1;Q10PS4;B8ANL7;Q6Z702;Q2QVC1;Q651F0;B8AKA5;Q6Z3A3;Q5N9Z8;Q2R483;Q2QXY9;A5X300;B9FU88;Q0J1E1	0.0241201
GO:0009064	biological_process	glutamine family amino acid metabolic process	A2WTU1;Q688Q8;Q10PS4;B8ANL7;Q2QVC1;B8AIJ7	0.0822468
GO:1901566	biological_process	organonitrogen compound biosynthetic process	A2WTU1;A2X5P5;Q69XJ4;Q10PS4;B8ANL7;Q6Z702;Q2QVC1;Q651F0;B8AKA5;Q6Z3A3;Q5N9Z8;Q5TKF4;Q2R483;Q0J9F5;Q6Z744;A2XD35;A2XFY9;Q2QXY9;A5X300;B9FU88;Q6ZKK5;Q0J1E1	0.0230578
GO:0016144	biological_process	S-glycoside biosynthetic process	Q6Z702;Q6Z3A3;Q2QXY9	0.0790401
GO:0019758	biological_process	glycosinolate biosynthetic process	Q6Z702;Q6Z3A3;Q2QXY9	0.0790401
GO:0019761	biological_process	glucosinolate biosynthetic process	Q6Z702;Q6Z3A3;Q2QXY9	0.0790401
